# Supplementary material for: Sex disparate gut microbiome and metabolome perturbations precede disease progression in a mouse model of Rett syndrome
Source: Commun Biol. 2021 Dec 16;4:1408. doi: 10.1038/s42003-021-02915-3 (PMC8677842; doi:10.1038/s42003-021-02915-3)
Supplement: Supplementary file 4 — Supplementary Data [file 42003_2021_2915_MOESM4_ESM.xlsx]

## Sheet: Supp Data 1
Supplementary Data 1: Longitudinal analysis of relative abundance of microbiota classes
		Females		Males
Phylum	Class	Beta (%)	p-value	Beta (%)	p-value
Firmicutes	Bacilli	-0.0939	0.81	-1.137	0.0001
	Clostridia	4.9634	0.036	-0.0011	1
	Erysipelotrichia	-1.144	0.12	-3.956	3.53 E-7
Bacteroidetes	Bacteroidia	-3.362	0.038	5.23	0.0085
Actinobacteria	Actinobacteria	-0.00734	0.75	-0.172	5.1 E-5
	Coriobacteriia	-0.0243	0.0031	-0.00713	0.59
Cyanobacteria	Oxyphotobacteria	2.2 E-4	0.78	9.12 E-6	0.99
Fusobacteria	Fusobacteriia	-1.07 E-4	0.82	-3.55 E-4	0.48
Patescibacteria	Saccharimonadia	5.35 E-4	0.94	-0.013	0.12
Proteobacteria	Alphaproteobacteria	-0.00357	0.017	-3.48 E-4	0.79
	Gammaproteobacteria	-0.0859	0.513	-0.22	0.46
Tenericutes	Mollicutes	0.046	0.72	0.302	0.031
Verrucomicrobia	Verrucomicrobiae	-0.283	0.024	0.00385	0.17

## Sheet: Supp Data 2
Supplementary Data 2: Main Effect of Genotype ASVs in Females
Taxa	AveExpr	B	P.Value	adj.P.Val	Kingdom	Phylum	Class	Order	Family	Genus	Species
ASV274	8.18434	68.3443	6.41822e-35	1.26054e-31	Bacteria	Firmicutes	Clostridia	Clostridiales	Ruminococcaceae	Ruminococcus_1	NA
ASV225	8.33698	46.359	3.43201e-25	3.37023e-22	Bacteria	Firmicutes	Clostridia	Clostridiales	Ruminococcaceae	Ruminococcus_1	NA
ASV451	7.1935	39.5688	2.76329e-22	1.80903e-19	Bacteria	Firmicutes	Clostridia	Clostridiales	Lachnospiraceae	Roseburia	NA
ASV730	7.02258	37.0096	3.22872e-21	1.46512e-18	Bacteria	Firmicutes	Clostridia	Clostridiales	Lachnospiraceae	Roseburia	NA
ASV462	7.19267	36.989	3.72994e-21	1.46512e-18	Bacteria	Firmicutes	Clostridia	Clostridiales	Lachnospiraceae	Roseburia	NA
ASV22	13.0666	24.3812	1.5742e-15	5.15289e-13	Bacteria	Bacteroidetes	Bacteroidia	Bacteroidales	Rikenellaceae	Alistipes	NA
ASV704	7.01672	20.4594	6.15025e-14	1.72558e-11	Bacteria	Firmicutes	Clostridia	Clostridiales	Lachnospiraceae	Roseburia	NA
ASV6	14.0435	19.5031	2.67961e-13	6.57843e-11	Bacteria	Bacteroidetes	Bacteroidia	Bacteroidales	Rikenellaceae	Alistipes	NA
ASV120	9.37123	14.9823	3.51664e-11	7.67409e-09	Bacteria	Firmicutes	Clostridia	Clostridiales	Ruminococcaceae	Oscillibacter	NA
ASV163	8.77509	14.5442	5.51212e-11	1.08258e-08	Bacteria	Firmicutes	Clostridia	Clostridiales	Ruminococcaceae	Oscillibacter	NA
ASV327	8.06396	14.1981	7.83403e-11	1.39873e-08	Bacteria	Firmicutes	Clostridia	Clostridiales	Lachnospiraceae	Lachnospiraceae_UCG-006	NA
ASV311	8.00446	13.9211	9.70292e-11	1.58804e-08	Bacteria	Firmicutes	Clostridia	Clostridiales	Ruminococcaceae	Ruminococcaceae_UCG-014	NA
ASV302	8.25885	13.7279	1.30246e-10	1.96772e-08	Bacteria	Firmicutes	Clostridia	Clostridiales	Lachnospiraceae	Lachnospiraceae_UCG-006	NA
ASV323	8.05505	13.2646	2.06337e-10	2.89461e-08	Bacteria	Firmicutes	Clostridia	Clostridiales	Ruminococcaceae	Ruminococcaceae_UCG-014	NA
ASV107	9.66916	13.1508	2.38561e-10	3.12356e-08	Bacteria	Firmicutes	Clostridia	Clostridiales	Ruminococcaceae	Oscillibacter	NA
ASV614	6.9146	12.209	2.67497e-10	3.2817e-08	Bacteria	Firmicutes	Bacilli	Lactobacillales	Streptococcaceae	Streptococcus	NA
ASV1324	6.78034	11.8178	2.84058e-10	3.2817e-08	Bacteria	Firmicutes	Erysipelotrichia	Erysipelotrichales	Erysipelotrichaceae	Erysipelatoclostridium	NA
ASV818	6.81045	11.3651	4.59647e-10	5.01526e-08	Bacteria	Firmicutes	Clostridia	Clostridiales	Lachnospiraceae	Lachnospiraceae_NK4A136_group	NA
ASV415	7.77154	11.9545	6.87333e-10	7.10485e-08	Bacteria	Firmicutes	Clostridia	Clostridiales	Ruminococcaceae	Ruminiclostridium_9	NA
ASV168	9.14242	11.9366	8.63421e-10	8.47879e-08	Bacteria	Firmicutes	Clostridia	Clostridiales	Lachnospiraceae	NA	NA
ASV1402	6.76683	10.3437	1.08635e-09	1.01318e-07	Bacteria	Firmicutes	Clostridia	Clostridiales	Lachnospiraceae	NA	NA
ASV171	8.64838	11.6092	1.13493e-09	1.01318e-07	Bacteria	Firmicutes	Clostridia	Clostridiales	Ruminococcaceae	NA	NA
ASV1871	6.75625	9.71039	1.74398e-09	1.48921e-07	Bacteria	Firmicutes	Clostridia	Clostridiales	Ruminococcaceae	Ruminococcaceae_UCG-014	NA
ASV173	7.35517	10.6352	1.83893e-09	1.50486e-07	Bacteria	Firmicutes	Clostridia	Clostridiales	Ruminococcaceae	Ruminococcaceae_UCG-014	NA
ASV181	8.87577	11.0028	2.24669e-09	1.765e-07	Bacteria	Firmicutes	Clostridia	Clostridiales	Lachnospiraceae	Lachnospiraceae_NK4A136_group	NA
ASV192	8.33893	10.8082	2.45539e-09	1.85477e-07	Bacteria	Firmicutes	Clostridia	Clostridiales	Peptostreptococcaceae	Romboutsia	NA
ASV373	7.72066	10.0498	4.60482e-09	3.34958e-07	Bacteria	Firmicutes	Clostridia	Clostridiales	Lachnospiraceae	Lachnospiraceae_UCG-001	NA
ASV1268	6.77953	9.06007	4.83106e-09	3.38864e-07	Bacteria	Firmicutes	Erysipelotrichia	Erysipelotrichales	Erysipelotrichaceae	Erysipelatoclostridium	NA
ASV229	7.02546	9.79648	5.8365e-09	3.95272e-07	Bacteria	Bacteroidetes	Bacteroidia	Bacteroidales	Muribaculaceae	NA	NA
ASV198	8.97277	9.95244	6.99188e-09	4.57735e-07	Bacteria	Firmicutes	Clostridia	Clostridiales	Ruminococcaceae	Ruminiclostridium_9	NA
ASV440	6.96081	9.42457	7.76884e-09	4.92193e-07	Bacteria	Bacteroidetes	Bacteroidia	Bacteroidales	Muribaculaceae	Muribaculum	intestinale
ASV1611	6.77529	8.43052	8.80557e-09	5.3536e-07	Bacteria	Bacteroidetes	Bacteroidia	Bacteroidales	Muribaculaceae	NA	NA
ASV29	11.9868	9.70484	8.99536e-09	5.3536e-07	Bacteria	Firmicutes	Clostridia	Clostridiales	Ruminococcaceae	Ruminiclostridium_5	NA
ASV1465	6.78288	8.19549	9.465e-09	5.46743e-07	Bacteria	Firmicutes	Clostridia	Clostridiales	Lachnospiraceae	NA	NA
ASV333	7.98024	9.3131	1.23362e-08	6.92238e-07	Bacteria	Firmicutes	Clostridia	Clostridiales	Ruminococcaceae	Ruminiclostridium_9	NA
ASV1830	6.76017	7.15889	2.50872e-08	1.36865e-06	Bacteria	Firmicutes	Clostridia	Clostridiales	Ruminococcaceae	Ruminococcaceae_UCG-014	NA
ASV271	8.37523	8.56253	2.73717e-08	1.45292e-06	Bacteria	Firmicutes	Clostridia	Clostridiales	Lachnospiraceae	Lachnospiraceae_NK4A136_group	NA
ASV346	7.89603	8.14649	3.09928e-08	1.58107e-06	Bacteria	Firmicutes	Clostridia	Clostridiales	Lachnospiraceae	Lachnospiraceae_NK4A136_group	NA
ASV546	6.97048	7.64875	3.1396e-08	1.58107e-06	Bacteria	Tenericutes	Mollicutes	Mollicutes_RF39	NA	NA	NA
ASV1510	6.77028	6.89047	3.68325e-08	1.79919e-06	Bacteria	Firmicutes	Clostridia	Clostridiales	Lachnospiraceae	Lachnospiraceae_NK4A136_group	NA
ASV196	7.01319	8.03886	3.75594e-08	1.79919e-06	Bacteria	Bacteroidetes	Bacteroidia	Bacteroidales	Rikenellaceae	Alistipes	NA
ASV5	14.184	8.24395	4.25413e-08	1.98931e-06	Bacteria	Bacteroidetes	Bacteroidia	Bacteroidales	Muribaculaceae	NA	NA
ASV208	8.33239	8.12159	4.56407e-08	2.08461e-06	Bacteria	Firmicutes	Clostridia	Clostridiales	Clostridiales_vadinBB60_group	NA	NA
ASV467	7.66283	7.82267	4.95874e-08	2.2134e-06	Bacteria	Firmicutes	Clostridia	Clostridiales	Ruminococcaceae	Candidatus_Soleaferrea	NA
ASV688	6.81609	6.70991	5.52736e-08	2.41239e-06	Bacteria	Firmicutes	Clostridia	Clostridiales	Lachnospiraceae	Lachnospiraceae_NK4A136_group	NA
ASV60	10.5429	7.94488	5.85408e-08	2.49944e-06	Bacteria	Firmicutes	Erysipelotrichia	Erysipelotrichales	Erysipelotrichaceae	Faecalibaculum	rodentium
ASV235	8.49657	7.69255	6.83325e-08	2.85543e-06	Bacteria	Firmicutes	Clostridia	Clostridiales	Lachnospiraceae	Lachnospiraceae_NK4A136_group	NA
ASV693	7.02886	7.10311	7.03927e-08	2.88024e-06	Bacteria	Firmicutes	Clostridia	Clostridiales	Clostridiales_vadinBB60_group	NA	NA
ASV634	7.11248	7.16143	8.18221e-08	3.27956e-06	Bacteria	Firmicutes	Clostridia	Clostridiales	Clostridiales_vadinBB60_group	NA	NA
ASV489	7.57382	7.18056	9.4612e-08	3.71636e-06	Bacteria	Firmicutes	Clostridia	Clostridiales	Ruminococcaceae	Ruminiclostridium	NA
ASV617	7.15618	6.88319	1.04891e-07	4.03931e-06	Bacteria	Actinobacteria	Coriobacteriia	Coriobacteriales	Atopobiaceae	Coriobacteriaceae_UCG-002	NA
ASV1625	6.76353	5.76259	1.16332e-07	4.39376e-06	Bacteria	Tenericutes	Mollicutes	Mollicutes_RF39	NA	NA	NA
ASV365	6.93268	6.76531	1.20155e-07	4.45254e-06	Bacteria	Bacteroidetes	Bacteroidia	Bacteroidales	Rikenellaceae	Alistipes	NA
ASV281	8.32204	7.07419	1.26577e-07	4.60365e-06	Bacteria	Firmicutes	Clostridia	Clostridiales	Lachnospiraceae	NA	NA
ASV177	9.16363	7.10586	1.43378e-07	5.11989e-06	Bacteria	Firmicutes	Clostridia	Clostridiales	Ruminococcaceae	Ruminiclostridium_9	NA
ASV1855	6.75426	5.28499	1.56653e-07	5.49404e-06	Bacteria	Firmicutes	Clostridia	Clostridiales	Ruminococcaceae	Ruminococcaceae_UCG-014	NA
ASV507	7.3883	6.03996	1.88559e-07	6.49702e-06	Bacteria	Firmicutes	Clostridia	Clostridiales	Lachnospiraceae	Lachnoclostridium	NA
ASV342	6.94841	6.36812	1.92191e-07	6.50797e-06	Bacteria	Bacteroidetes	Bacteroidia	Bacteroidales	Rikenellaceae	Alistipes	NA
ASV146	9.11813	6.52642	2.59374e-07	8.63406e-06	Bacteria	Firmicutes	Clostridia	Clostridiales	Lachnospiraceae	Lachnospiraceae_NK4A136_group	NA
ASV452	7.61596	5.55242	3.46831e-07	1.13529e-05	Bacteria	Firmicutes	Clostridia	Clostridiales	Ruminococcaceae	Ruminococcaceae_UCG-009	NA
ASV854	7.08413	5.29182	3.98617e-07	1.27753e-05	Bacteria	Firmicutes	Clostridia	Clostridiales	Clostridiales_vadinBB60_group	NA	NA
ASV1495	6.76063	4.44077	4.03294e-07	1.27753e-05	Bacteria	Firmicutes	Clostridia	Clostridiales	Ruminococcaceae	Ruminiclostridium_5	NA
ASV184	8.95662	6.02615	4.40365e-07	1.37282e-05	Bacteria	Firmicutes	Clostridia	Clostridiales	Lachnospiraceae	NA	NA
ASV390	7.89137	5.62753	5.33706e-07	1.63781e-05	Bacteria	Firmicutes	Clostridia	Clostridiales	Ruminococcaceae	Ruminiclostridium_9	NA
ASV1179	6.8294	4.85934	5.55237e-07	1.67767e-05	Bacteria	Bacteroidetes	Bacteroidia	Bacteroidales	Muribaculaceae	NA	NA
ASV579	6.91634	5.1446	5.86309e-07	1.74471e-05	Bacteria	Firmicutes	Clostridia	Clostridiales	Peptococcaceae	NA	NA
ASV523	7.47313	5.20894	6.64269e-07	1.93307e-05	Bacteria	Firmicutes	Clostridia	Clostridiales	Ruminococcaceae	Ruminiclostridium	NA
ASV293	8.31405	5.49946	6.69291e-07	1.93307e-05	Bacteria	Firmicutes	Clostridia	Clostridiales	Lachnospiraceae	Lachnospiraceae_NK4A136_group	NA
ASV17	13.1423	5.6274	7.05663e-07	2.00858e-05	Bacteria	Bacteroidetes	Bacteroidia	Bacteroidales	Muribaculaceae	NA	NA
ASV220	7.0337	5.1631	7.3316e-07	2.05704e-05	Bacteria	Bacteroidetes	Bacteroidia	Bacteroidales	Muribaculaceae	Muribaculum	NA
ASV985	6.8023	3.88136	7.87729e-07	2.17901e-05	Bacteria	Patescibacteria	Saccharimonadia	Saccharimonadales	Saccharimonadaceae	Candidatus_Saccharimonas	NA
ASV59	11.0071	5.48881	8.16805e-07	2.22806e-05	Bacteria	Bacteroidetes	Bacteroidia	Bacteroidales	Muribaculaceae	NA	NA
ASV2	13.9988	5.24237	1.06983e-06	2.84994e-05	Bacteria	Firmicutes	Erysipelotrichia	Erysipelotrichales	Erysipelotrichaceae	Faecalibaculum	rodentium
ASV646	7.20764	4.25605	1.07381e-06	2.84994e-05	Bacteria	Firmicutes	Clostridia	Clostridiales	Lachnospiraceae	Lachnospiraceae_UCG-001	NA
ASV453	7.70489	4.86639	1.09891e-06	2.86877e-05	Bacteria	Firmicutes	Clostridia	Clostridiales	Lachnospiraceae	NA	NA
ASV1131	6.83039	4.20792	1.11842e-06	2.86877e-05	Bacteria	Firmicutes	Clostridia	Clostridiales	Peptococcaceae	NA	NA
ASV324	8.12824	4.92887	1.13571e-06	2.86877e-05	Bacteria	Firmicutes	Clostridia	Clostridiales	Lachnospiraceae	Lachnospiraceae_NK4A136_group	NA
ASV1567	6.77981	3.78682	1.13933e-06	2.86877e-05	Bacteria	Bacteroidetes	Bacteroidia	Bacteroidales	Muribaculaceae	NA	NA
ASV1150	6.82817	4.11766	1.18154e-06	2.93739e-05	Bacteria	Firmicutes	Clostridia	Clostridiales	Peptococcaceae	NA	NA
ASV572	6.91494	4.34706	1.37135e-06	3.36665e-05	Bacteria	Firmicutes	Clostridia	Clostridiales	Peptococcaceae	NA	NA
ASV246	8.18901	4.62922	1.48804e-06	3.60804e-05	Bacteria	Firmicutes	Clostridia	Clostridiales	Peptostreptococcaceae	Romboutsia	ilealis
ASV204	8.68036	4.75478	1.5766e-06	3.74967e-05	Bacteria	Firmicutes	Clostridia	Clostridiales	Lachnospiraceae	Lachnospiraceae_NK4A136_group	NA
ASV82	9.95489	4.85432	1.59245e-06	3.74967e-05	Bacteria	Firmicutes	Clostridia	Clostridiales	Ruminococcaceae	Ruminiclostridium	NA
ASV394	7.59153	4.39068	1.60373e-06	3.74967e-05	Bacteria	Firmicutes	Clostridia	Clostridiales	Lachnospiraceae	Lachnospiraceae_UCG-001	NA
ASV238	7.68422	3.87638	1.90781e-06	4.40816e-05	Bacteria	Firmicutes	Clostridia	Clostridiales	Lachnospiraceae	Roseburia	NA
ASV1624	6.78078	3.13227	2.18883e-06	4.97576e-05	Bacteria	Bacteroidetes	Bacteroidia	Bacteroidales	Muribaculaceae	NA	NA
ASV75	10.1894	4.55533	2.20413e-06	4.97576e-05	Bacteria	Firmicutes	Clostridia	Clostridiales	Ruminococcaceae	Ruminiclostridium	NA
ASV528	7.33788	3.85813	2.41657e-06	5.39336e-05	Bacteria	Firmicutes	Clostridia	Clostridiales	Lachnospiraceae	Lachnospiraceae_UCG-001	NA
ASV136	7.08912	3.95689	2.64776e-06	5.84293e-05	Bacteria	Bacteroidetes	Bacteroidia	Bacteroidales	Muribaculaceae	NA	NA
ASV733	6.96054	3.20595	2.86752e-06	6.25756e-05	Bacteria	Bacteroidetes	Bacteroidia	Bacteroidales	Muribaculaceae	NA	NA
ASV350	8.12019	4.08611	2.93844e-06	6.27537e-05	Bacteria	Firmicutes	Clostridia	Clostridiales	Lachnospiraceae	NA	NA
ASV248	8.68885	4.21165	2.93958e-06	6.27537e-05	Bacteria	Firmicutes	Clostridia	Clostridiales	Ruminococcaceae	Angelakisella	NA
ASV354	7.88332	3.91433	3.45621e-06	7.29892e-05	Bacteria	Firmicutes	Clostridia	Clostridiales	Ruminococcaceae	Ruminiclostridium_9	NA
ASV301	8.16523	3.83579	3.6524e-06	7.63119e-05	Bacteria	Firmicutes	Clostridia	Clostridiales	Lachnospiraceae	NA	NA
ASV1210	6.82711	2.94627	3.86742e-06	7.99539e-05	Bacteria	Bacteroidetes	Bacteroidia	Bacteroidales	Muribaculaceae	NA	NA
ASV732	7.06322	2.82764	4.5916e-06	9.39365e-05	Bacteria	Firmicutes	Clostridia	Clostridiales	Clostridiales_vadinBB60_group	NA	NA
ASV1870	6.76162	2.17756	4.80678e-06	9.73249e-05	Bacteria	Actinobacteria	Coriobacteriia	Coriobacteriales	Eggerthellaceae	DNF00809	NA
ASV209	7.80534	2.91178	5.30662e-06	0.000105669	Bacteria	Firmicutes	Clostridia	Clostridiales	Lachnospiraceae	Roseburia	NA
ASV564	7.38251	3.26022	5.32647e-06	0.000105669	Bacteria	Firmicutes	Erysipelotrichia	Erysipelotrichales	Erysipelotrichaceae	Faecalibaculum	NA
ASV841	7.00263	2.7798	5.42331e-06	0.000106514	Bacteria	Firmicutes	Erysipelotrichia	Erysipelotrichales	Erysipelotrichaceae	Faecalibaculum	NA
ASV1738	6.76017	1.54817	8.27976e-06	0.000161004	Bacteria	Firmicutes	Clostridia	Clostridiales	Ruminococcaceae	Ruminococcaceae_UCG-014	NA
ASV180	9.22908	3.2177	9.00637e-06	0.000173417	Bacteria	Firmicutes	Clostridia	Clostridiales	Lachnospiraceae	Lachnoclostridium	NA
ASV268	8.31962	2.97967	1.04606e-05	0.000199463	Bacteria	Tenericutes	Mollicutes	Mollicutes_RF39	NA	NA	NA
ASV551	7.31132	2.30124	1.17835e-05	0.000222527	Bacteria	Firmicutes	Clostridia	Clostridiales	Lachnospiraceae	Lachnospiraceae_UCG-001	NA
ASV597	7.25442	1.96771	1.20719e-05	0.000225802	Bacteria	Firmicutes	Clostridia	Clostridiales	Lachnospiraceae	Lachnoclostridium	NA
ASV719	7.09519	2.18937	1.24593e-05	0.000230849	Bacteria	Firmicutes	Clostridia	Clostridiales	Lachnospiraceae	NA	NA
ASV123	9.42509	2.86075	1.32753e-05	0.000243671	Bacteria	Firmicutes	Clostridia	Clostridiales	Lachnospiraceae	Lachnospiraceae_NK4A136_group	NA
ASV1173	6.77922	1.05962	1.3565e-05	0.000246682	Bacteria	Firmicutes	Clostridia	Clostridiales	Lachnospiraceae	Lachnospiraceae_UCG-006	bacterium
ASV326	8.06847	2.47876	1.44989e-05	0.000260891	Bacteria	Firmicutes	Clostridia	Clostridiales	Lachnospiraceae	NA	NA
ASV255	7.16935	1.96533	1.4612e-05	0.000260891	Bacteria	Firmicutes	Bacilli	Lactobacillales	Lactobacillaceae	Lactobacillus	NA
ASV186	8.82393	2.67195	1.55242e-05	0.00027468	Bacteria	Firmicutes	Clostridia	Clostridiales	Ruminococcaceae	Ruminiclostridium_9	NA
ASV53	11.1505	2.70927	1.63979e-05	0.000287549	Bacteria	Firmicutes	Clostridia	Clostridiales	Lachnospiraceae	Lachnospiraceae_NK4A136_group	NA
ASV1400	6.77546	0.973433	1.69145e-05	0.000293982	Bacteria	Firmicutes	Clostridia	Clostridiales	Lachnospiraceae	Lachnospiraceae_NK4A136_group	bacterium
ASV57	10.9248	2.53019	1.98644e-05	0.000342225	Bacteria	Firmicutes	Clostridia	Clostridiales	Lachnospiraceae	Lachnospiraceae_NK4A136_group	bacterium
ASV376	8.05178	2.31108	2.0668e-05	0.000352974	Bacteria	Firmicutes	Clostridia	Clostridiales	Ruminococcaceae	NA	NA
ASV397	7.91551	2.17244	2.15172e-05	0.000364308	Bacteria	Firmicutes	Clostridia	Clostridiales	Ruminococcaceae	Ruminiclostridium	NA
ASV252	8.63242	2.2589	2.37454e-05	0.000398599	Bacteria	Firmicutes	Clostridia	Clostridiales	Lachnospiraceae	Lachnospiraceae_NK4A136_group	NA
ASV1217	6.77664	0.485965	2.4051e-05	0.000400307	Bacteria	Firmicutes	Clostridia	Clostridiales	Lachnospiraceae	Lachnospiraceae_UCG-006	NA
ASV692	7.14742	1.30309	2.75196e-05	0.000454189	Bacteria	Firmicutes	Clostridia	Clostridiales	Lachnospiraceae	Lachnospiraceae_UCG-010	NA
ASV212	8.35031	1.97437	2.83252e-05	0.000463589	Bacteria	Firmicutes	Clostridia	Clostridiales	Lachnospiraceae	Roseburia	NA
ASV189	8.47799	2.01541	3.02688e-05	0.000491305	Bacteria	Firmicutes	Clostridia	Clostridiales	Clostridiales_vadinBB60_group	NA	NA
ASV303	8.26954	1.87527	3.28919e-05	0.000529506	Bacteria	Firmicutes	Clostridia	Clostridiales	Ruminococcaceae	Flavonifractor	NA
ASV185	8.51542	1.69565	3.68315e-05	0.000588106	Bacteria	Firmicutes	Clostridia	Clostridiales	Ruminococcaceae	NA	NA
ASV644	7.19149	0.875874	3.7741e-05	0.000597769	Bacteria	Firmicutes	Clostridia	Clostridiales	Lachnospiraceae	NA	NA
ASV534	7.49549	1.24684	4.13166e-05	0.000649166	Bacteria	Firmicutes	Clostridia	Clostridiales	Peptostreptococcaceae	Romboutsia	NA
ASV1176	6.77731	0.299993	4.26093e-05	0.000664164	Bacteria	Firmicutes	Clostridia	Clostridiales	Ruminococcaceae	Ruminococcaceae_UCG-014	NA
ASV361	8.03767	1.52807	4.49693e-05	0.00069543	Bacteria	Firmicutes	Clostridia	Clostridiales	Ruminococcaceae	Oscillibacter	NA
ASV76	7.47443	1.00326	4.705e-05	0.000721924	Bacteria	Firmicutes	Bacilli	Lactobacillales	Lactobacillaceae	Lactobacillus	NA
ASV325	8.09049	1.41373	4.9049e-05	0.000746762	Bacteria	Firmicutes	Clostridia	Clostridiales	Ruminococcaceae	Ruminiclostridium_9	NA
ASV550	7.43773	1.29927	5.24528e-05	0.000772844	Bacteria	Firmicutes	Erysipelotrichia	Erysipelotrichales	Erysipelotrichaceae	NA	NA
ASV207	7.01187	1.07362	5.30632e-05	0.000772844	Bacteria	Bacteroidetes	Bacteroidia	Bacteroidales	Rikenellaceae	Alistipes	NA
ASV675	6.74381	-0.718182	5.82388e-05	0.000772844	Bacteria	Proteobacteria	Gammaproteobacteria	Pseudomonadales	Pseudomonadaceae	Pseudomonas	NA
ASV1010	6.74381	-0.718182	5.82388e-05	0.000772844	Bacteria	Firmicutes	Bacilli	Bacillales	Staphylococcaceae	Staphylococcus	NA
ASV1032	6.74381	-0.718182	5.82388e-05	0.000772844	Bacteria	Firmicutes	Bacilli	Bacillales	Listeriaceae	Listeria	NA
ASV1080	6.74381	-0.718182	5.82388e-05	0.000772844	Bacteria	Firmicutes	Clostridia	Clostridiales	Lachnospiraceae	Lachnospiraceae_UCG-006	NA
ASV1127	6.74381	-0.718182	5.82388e-05	0.000772844	Bacteria	Firmicutes	Clostridia	Clostridiales	Lachnospiraceae	Lachnospiraceae_UCG-006	NA
ASV1157	6.74381	-0.718182	5.82388e-05	0.000772844	Bacteria	Firmicutes	Clostridia	Clostridiales	Lachnospiraceae	Lachnospiraceae_NK4A136_group	NA
ASV1403	6.74381	-0.718182	5.82388e-05	0.000772844	Bacteria	Proteobacteria	Gammaproteobacteria	Enterobacteriales	Enterobacteriaceae	NA	NA
ASV1494	6.74381	-0.718182	5.82388e-05	0.000772844	Bacteria	Proteobacteria	Gammaproteobacteria	Enterobacteriales	Enterobacteriaceae	NA	NA
ASV1715	6.74381	-0.718182	5.82388e-05	0.000772844	Bacteria	Proteobacteria	Gammaproteobacteria	Enterobacteriales	Enterobacteriaceae	Escherichia/Shigella	NA
ASV1920	6.74381	-0.718182	5.82388e-05	0.000772844	Bacteria	Proteobacteria	Gammaproteobacteria	Pseudomonadales	Pseudomonadaceae	Pseudomonas	putida
ASV1926	6.74381	-0.718182	5.82388e-05	0.000772844	Bacteria	Bacteroidetes	Bacteroidia	Bacteroidales	Rikenellaceae	Mucinivorans	NA
ASV1943	6.74381	-0.718182	5.82388e-05	0.000772844	Bacteria	Bacteroidetes	Bacteroidia	Bacteroidales	Muribaculaceae	NA	NA
ASV1957	6.74381	-0.718182	5.82388e-05	0.000772844	Bacteria	Firmicutes	Clostridia	Clostridiales	Ruminococcaceae	Ruminiclostridium_6	NA
ASV1960	6.74381	-0.718182	5.82388e-05	0.000772844	Bacteria	Firmicutes	Clostridia	Clostridiales	Ruminococcaceae	Oscillospira	NA
ASV1961	6.74381	-0.718182	5.82388e-05	0.000772844	Bacteria	NA	NA	NA	NA	NA	NA
ASV1963	6.74381	-0.718182	5.82388e-05	0.000772844	Bacteria	Firmicutes	Clostridia	Clostridiales	NA	NA	NA
ASV1965	6.74381	-0.718182	5.82388e-05	0.000772844	Bacteria	Firmicutes	Erysipelotrichia	Erysipelotrichales	Erysipelotrichaceae	Faecalibaculum	NA
ASV286	8.38484	1.27664	6.49972e-05	0.000851935	Bacteria	Firmicutes	Clostridia	Clostridiales	Ruminococcaceae	NA	NA
ASV519	7.51287	0.820845	6.50663e-05	0.000851935	Bacteria	Firmicutes	Clostridia	Clostridiales	Ruminococcaceae	Candidatus_Soleaferrea	NA
ASV221	8.59455	1.30052	6.6643e-05	0.000866801	Bacteria	Firmicutes	Clostridia	Clostridiales	Peptococcaceae	NA	NA
ASV680	7.09757	0.433943	6.78465e-05	0.000876648	Bacteria	Firmicutes	Clostridia	Clostridiales	Lachnospiraceae	Lachnoclostridium	NA
ASV449	7.63835	0.763196	7.31232e-05	0.000938654	Bacteria	Firmicutes	Clostridia	Clostridiales	Peptostreptococcaceae	Romboutsia	NA
ASV1430	6.79079	-0.131255	7.37516e-05	0.000940573	Bacteria	Firmicutes	Clostridia	Clostridiales	Ruminococcaceae	Ruminiclostridium_9	NA
ASV596	7.28352	0.159583	8.22572e-05	0.00104228	Bacteria	Firmicutes	Clostridia	Clostridiales	Lachnospiraceae	NA	NA
ASV249	6.94801	0.243978	8.60084e-05	0.00108282	Bacteria	Firmicutes	Clostridia	Clostridiales	Ruminococcaceae	Ruminococcaceae_UCG-014	NA
ASV458	7.76883	0.84317	8.7521e-05	0.00109485	Bacteria	Firmicutes	Clostridia	Clostridiales	Peptococcaceae	NA	NA
ASV962	6.90094	-0.225096	8.97092e-05	0.00111512	Bacteria	Bacteroidetes	Bacteroidia	Bacteroidales	Muribaculaceae	NA	NA
ASV283	8.31878	0.850471	9.12354e-05	0.0011255	Bacteria	Firmicutes	Clostridia	Clostridiales	Lachnospiraceae	NA	NA
ASV1191	6.8556	-0.205833	9.16901e-05	0.0011255	Bacteria	Actinobacteria	Coriobacteriia	Coriobacteriales	Eggerthellaceae	DNF00809	NA
ASV18	13.3566	1.1038	9.58109e-05	0.00116877	Bacteria	Bacteroidetes	Bacteroidia	Bacteroidales	Muribaculaceae	NA	NA
ASV524	7.43756	0.507709	0.000103927	0.00125574	Bacteria	Firmicutes	Clostridia	Clostridiales	Lachnospiraceae	NA	NA
ASV901	6.80472	-0.812023	0.000104219	0.00125574	Bacteria	Proteobacteria	Gammaproteobacteria	Enterobacteriales	Enterobacteriaceae	Serratia	NA
ASV615	7.18127	-0.107721	0.000108234	0.00129617	Bacteria	Firmicutes	Clostridia	Clostridiales	Lachnospiraceae	NA	NA
ASV778	7.07964	0.107887	0.000109552	0.00130401	Bacteria	Firmicutes	Erysipelotrichia	Erysipelotrichales	Erysipelotrichaceae	Faecalibaculum	NA
ASV201	8.66486	0.821563	0.00011152	0.00131944	Bacteria	Firmicutes	Clostridia	Clostridiales	Ruminococcaceae	Ruminiclostridium_9	NA
ASV578	7.37621	0.160085	0.000113465	0.00133441	Bacteria	Firmicutes	Clostridia	Clostridiales	Lachnospiraceae	NA	NA
ASV601	7.25682	-0.202909	0.000115891	0.00135268	Bacteria	Firmicutes	Clostridia	Clostridiales	Lachnospiraceae	NA	NA
ASV1050	6.88316	-0.554636	0.000116396	0.00135268	Bacteria	Firmicutes	Clostridia	Clostridiales	Clostridiales_vadinBB60_group	NA	NA
ASV1169	6.80979	-0.350588	0.000119406	0.00137949	Bacteria	Firmicutes	Clostridia	Clostridiales	Ruminococcaceae	Butyricicoccus	NA
ASV388	7.82134	0.671942	0.000120716	0.00138318	Bacteria	Firmicutes	Erysipelotrichia	Erysipelotrichales	Erysipelotrichaceae	NA	NA
ASV84	7.95768	0.159586	0.000121134	0.00138318	Bacteria	Firmicutes	Clostridia	Clostridiales	Lachnospiraceae	Lachnospiraceae_NK4A136_group	NA
ASV743	7.09505	-0.113869	0.000125081	0.00142	Bacteria	Firmicutes	Erysipelotrichia	Erysipelotrichales	Erysipelotrichaceae	Faecalibaculum	NA
ASV155	8.92398	0.626711	0.000127395	0.00143663	Bacteria	Firmicutes	Clostridia	Clostridiales	Ruminococcaceae	Oscillibacter	NA
ASV275	8.44302	0.630997	0.000128009	0.00143663	Bacteria	Firmicutes	Clostridia	Clostridiales	Ruminococcaceae	Angelakisella	NA
ASV1890	6.74832	-1.38775	0.000128773	0.00143699	Bacteria	Bacteroidetes	Bacteroidia	Bacteroidales	Muribaculaceae	NA	NA
ASV1792	6.75958	-1.12078	0.000131813	0.00146261	Bacteria	Tenericutes	Mollicutes	Mollicutes_RF39	NA	NA	NA
ASV105	10.0603	0.692273	0.000145221	0.00160232	Bacteria	Bacteroidetes	Bacteroidia	Bacteroidales	Muribaculaceae	NA	NA
ASV605	7.32817	-0.00365781	0.0001485	0.00162935	Bacteria	Firmicutes	Clostridia	Clostridiales	Lachnospiraceae	NA	NA
ASV1767	6.74982	-1.42167	0.000149413	0.00163026	Bacteria	Bacteroidetes	Bacteroidia	Bacteroidales	Muribaculaceae	NA	NA
ASV753	6.81228	-1.16727	0.000151877	0.00164799	Bacteria	Proteobacteria	Gammaproteobacteria	Enterobacteriales	Enterobacteriaceae	Serratia	NA
ASV494	7.31293	-0.0159891	0.000157878	0.0017037	Bacteria	Firmicutes	Erysipelotrichia	Erysipelotrichales	Erysipelotrichaceae	NA	NA
ASV1964	6.7463	-1.61453	0.000164564	0.00176008	Bacteria	Firmicutes	Bacilli	Bacillales	Staphylococcaceae	NA	NA
ASV1837	6.75004	-1.51624	0.000164895	0.00176008	Bacteria	Firmicutes	Clostridia	Clostridiales	Lachnospiraceae	NA	NA
ASV315	8.16602	0.317117	0.000167241	0.00177547	Bacteria	Firmicutes	Clostridia	Clostridiales	Lachnospiraceae	NA	NA
ASV419	7.82358	0.206312	0.00017362	0.00183289	Bacteria	Firmicutes	Clostridia	Clostridiales	Ruminococcaceae	Ruminiclostridium	NA
ASV672	6.81194	-1.27751	0.000174517	0.00183289	Bacteria	Proteobacteria	Gammaproteobacteria	Enterobacteriales	Enterobacteriaceae	Serratia	NA
ASV508	7.4786	-0.15501	0.000180507	0.00188572	Bacteria	Firmicutes	Clostridia	Clostridiales	Family_XIII	Family_XIII_AD3011_group	NA
ASV1945	6.74531	-1.75247	0.000184236	0.00190961	Bacteria	Firmicutes	Clostridia	Clostridiales	Ruminococcaceae	Ruminococcaceae_UCG-010	NA
ASV262	8.03434	0.25826	0.000184738	0.00190961	Bacteria	Firmicutes	Clostridia	Clostridiales	Ruminococcaceae	Oscillibacter	NA
ASV424	7.85415	0.165533	0.000191132	0.00196536	Bacteria	Firmicutes	Clostridia	Clostridiales	Ruminococcaceae	NA	NA
ASV438	7.66153	-0.00340545	0.000198196	0.00202738	Bacteria	Firmicutes	Clostridia	Clostridiales	Lachnospiraceae	Tyzzerella_3	NA
ASV521	7.53302	-0.21095	0.000208012	0.00211677	Bacteria	Firmicutes	Clostridia	Clostridiales	Lachnospiraceae	NA	NA
ASV1922	6.74681	-1.86752	0.00021951	0.00222226	Bacteria	Bacteroidetes	Bacteroidia	Bacteroidales	Muribaculaceae	NA	NA
ASV940	7.01139	-0.730837	0.00022206	0.00223654	Bacteria	Bacteroidetes	Bacteroidia	Bacteroidales	Muribaculaceae	NA	NA
ASV1910	6.74531	-1.95021	0.000225992	0.00225303	Bacteria	Bacteroidetes	Bacteroidia	Bacteroidales	Rikenellaceae	NA	NA
ASV1930	6.74531	-1.95021	0.000225992	0.00225303	Bacteria	Firmicutes	Bacilli	Lactobacillales	NA	NA	NA
ASV408	7.78445	-0.0674548	0.000228292	0.00226448	Bacteria	Firmicutes	Clostridia	Clostridiales	Lachnospiraceae	Tyzzerella_3	NA
ASV1028	6.83716	-1.48223	0.000239912	0.00236778	Bacteria	Actinobacteria	Actinobacteria	Bifidobacteriales	Bifidobacteriaceae	Bifidobacterium	pseudolongum
ASV1002	6.87179	-1.30157	0.00024865	0.00244175	Bacteria	Firmicutes	Clostridia	Clostridiales	Lachnospiraceae	NA	NA
ASV1289	6.78501	-1.67413	0.000255737	0.00249884	Bacteria	Firmicutes	Clostridia	Clostridiales	Ruminococcaceae	Butyricicoccus	NA
ASV685	6.8486	-1.43449	0.000259243	0.00252056	Bacteria	Firmicutes	Clostridia	Clostridiales	Lachnospiraceae	NA	NA
ASV663	7.18013	-0.683526	0.000261028	0.00252542	Bacteria	Firmicutes	Clostridia	Clostridiales	Ruminococcaceae	Ruminiclostridium	NA
ASV568	7.44062	-0.8386	0.000269141	0.00259114	Bacteria	Firmicutes	Clostridia	Clostridiales	Lachnospiraceae	NA	NA
ASV500	7.40697	-0.590769	0.000274012	0.00262517	Bacteria	Firmicutes	Clostridia	Clostridiales	Lachnospiraceae	Lachnospiraceae_UCG-001	NA
ASV582	7.39017	-0.292824	0.000278919	0.00265921	Bacteria	Bacteroidetes	Bacteroidia	Bacteroidales	Muribaculaceae	NA	NA
ASV375	7.77213	-0.274601	0.000325332	0.00308673	Bacteria	Firmicutes	Clostridia	Clostridiales	Ruminococcaceae	Ruminococcaceae_UCG-014	NA
ASV585	7.34786	-0.873408	0.000368459	0.00346435	Bacteria	Firmicutes	Clostridia	Clostridiales	Ruminococcaceae	Ruminiclostridium	NA
ASV621	7.24911	-0.830625	0.00036866	0.00346435	Bacteria	Firmicutes	Clostridia	Clostridiales	Lachnospiraceae	NA	NA
ASV95	7.86041	-0.922049	0.000375454	0.00349585	Bacteria	Firmicutes	Clostridia	Clostridiales	Lachnospiraceae	Lachnospiraceae_NK4A136_group	NA
ASV1001	6.80091	-2.0117	0.000375572	0.00349585	Bacteria	Proteobacteria	Gammaproteobacteria	Pseudomonadales	Moraxellaceae	Acinetobacter	NA
ASV19	13.3697	-0.155314	0.000384378	0.00356094	Bacteria	Bacteroidetes	Bacteroidia	Bacteroidales	Muribaculaceae	NA	NA
ASV1925	6.75253	-2.33098	0.000394121	0.00363405	Bacteria	Firmicutes	Erysipelotrichia	Erysipelotrichales	Erysipelotrichaceae	Faecalibaculum	NA
ASV689	7.11044	-1.29467	0.000411286	0.00377461	Bacteria	Firmicutes	Clostridia	Clostridiales	Clostridiales_vadinBB60_group	NA	NA
ASV637	6.97304	-1.55683	0.000419203	0.00382937	Bacteria	Firmicutes	Clostridia	Clostridiales	Lachnospiraceae	NA	NA
ASV1868	6.7563	-2.32448	0.000431118	0.00391289	Bacteria	Bacteroidetes	Bacteroidia	Bacteroidales	NA	NA	NA
ASV571	7.05336	-1.51126	0.00043233	0.00391289	Bacteria	Firmicutes	Clostridia	Clostridiales	Lachnospiraceae	NA	NA
ASV1726	6.75236	-2.42678	0.000436001	0.00392801	Bacteria	Firmicutes	Clostridia	Clostridiales	Ruminococcaceae	Ruminococcaceae_UCG-014	NA
ASV831	6.91183	-1.73417	0.00044588	0.00399197	Bacteria	Firmicutes	Clostridia	Clostridiales	Lachnospiraceae	NA	NA
ASV236	8.19934	-0.542817	0.000447166	0.00399197	Bacteria	Firmicutes	Clostridia	Clostridiales	Lachnospiraceae	Acetatifactor	NA
ASV626	7.23876	-1.16514	0.000460668	0.0040939	Bacteria	Firmicutes	Clostridia	Clostridiales	Ruminococcaceae	Ruminiclostridium	NA
ASV50	11.6996	-0.348844	0.000467908	0.00413951	Bacteria	Bacteroidetes	Bacteroidia	Bacteroidales	Muribaculaceae	NA	NA
ASV924	7.01753	-1.3438	0.000470455	0.00414338	Bacteria	Bacteroidetes	Bacteroidia	Bacteroidales	Rikenellaceae	Alistipes	NA
ASV673	7.17664	-1.20618	0.000475847	0.00417216	Bacteria	Firmicutes	Clostridia	Clostridiales	Lachnospiraceae	NA	NA
ASV423	7.84438	-0.886849	0.000483787	0.00422293	Bacteria	Firmicutes	Clostridia	Clostridiales	Lachnospiraceae	NA	NA
ASV351	7.99359	-0.73578	0.000496718	0.00431662	Bacteria	Firmicutes	Clostridia	Clostridiales	Lachnospiraceae	NA	NA
ASV1661	6.7771	-2.32876	0.000501251	0.00433682	Bacteria	Firmicutes	Erysipelotrichia	Erysipelotrichales	Erysipelotrichaceae	Faecalibaculum	NA
ASV517	7.52358	-1.18247	0.000543777	0.00468412	Bacteria	Firmicutes	Clostridia	Clostridiales	Clostridiales_vadinBB60_group	NA	NA
ASV1937	6.7478	-2.73584	0.000546386	0.00468603	Bacteria	NA	NA	NA	NA	NA	NA
ASV1041	6.90768	-2.05938	0.000563402	0.00481096	Bacteria	Firmicutes	Clostridia	Clostridiales	Lachnospiraceae	A2	NA
ASV711	7.13729	-1.75076	0.000583901	0.00496443	Bacteria	Firmicutes	Clostridia	Clostridiales	Lachnospiraceae	Lachnospiraceae_UCG-001	NA
ASV826	7.04899	-1.6218	0.000587551	0.00496802	Bacteria	Firmicutes	Erysipelotrichia	Erysipelotrichales	Erysipelotrichaceae	Turicibacter	NA
ASV305	8.25192	-0.817738	0.000589384	0.00496802	Bacteria	Firmicutes	Clostridia	Clostridiales	Ruminococcaceae	Ruminiclostridium_9	NA
ASV756	7.10792	-1.60087	0.000625329	0.00524849	Bacteria	Firmicutes	Erysipelotrichia	Erysipelotrichales	Erysipelotrichaceae	Faecalibaculum	NA
ASV710	7.1364	-1.85663	0.000665989	0.00556081	Bacteria	Firmicutes	Clostridia	Clostridiales	Lachnospiraceae	A2	NA
ASV261	8.07177	-0.965761	0.000668203	0.00556081	Bacteria	Firmicutes	Clostridia	Clostridiales	Lachnospiraceae	Acetatifactor	NA
ASV791	7.05591	-1.80961	0.000677272	0.0056125	Bacteria	Firmicutes	Erysipelotrichia	Erysipelotrichales	Erysipelotrichaceae	Faecalibaculum	NA
ASV490	7.65889	-1.11501	0.000705999	0.00582597	Bacteria	Firmicutes	Clostridia	Clostridiales	Peptococcaceae	NA	NA
ASV748	6.80461	-2.62758	0.000713285	0.00586147	Bacteria	Proteobacteria	Gammaproteobacteria	Enterobacteriales	Enterobacteriaceae	Serratia	NA
ASV1236	6.81608	-2.17654	0.00075459	0.00617506	Bacteria	Bacteroidetes	Bacteroidia	Bacteroidales	Muribaculaceae	NA	NA
ASV242	8.7426	-0.990414	0.00083484	0.00680343	Bacteria	Bacteroidetes	Bacteroidia	Bacteroidales	Muribaculaceae	NA	NA
ASV479	7.43294	-1.60791	0.000846189	0.00686742	Bacteria	Firmicutes	Clostridia	Clostridiales	Lachnospiraceae	Lachnospiraceae_UCG-001	NA
ASV110	10.2953	-0.898974	0.000852942	0.00689373	Bacteria	Bacteroidetes	Bacteroidia	Bacteroidales	Muribaculaceae	NA	NA
ASV470	7.55003	-1.88457	0.000860987	0.00693024	Bacteria	Firmicutes	Clostridia	Clostridiales	Ruminococcaceae	Ruminococcaceae_UCG-009	NA
ASV335	7.508	-1.99737	0.000875559	0.00701877	Bacteria	Firmicutes	Clostridia	Clostridiales	Lachnospiraceae	NA	NA
ASV567	7.36651	-1.76822	0.000896414	0.00712827	Bacteria	Firmicutes	Clostridia	Clostridiales	Family_XIII	Family_XIII_AD3011_group	NA
ASV1944	6.7478	-3.20929	0.000896478	0.00712827	Bacteria	Firmicutes	Bacilli	Lactobacillales	NA	NA	NA
ASV26	12.9913	-0.938857	0.000912468	0.00722616	Bacteria	Bacteroidetes	Bacteroidia	Bacteroidales	Muribaculaceae	NA	NA
ASV649	7.2733	-1.77161	0.000925737	0.0073018	Bacteria	Firmicutes	Clostridia	Clostridiales	Ruminococcaceae	Candidatus_Soleaferrea	NA
ASV11	14.0593	-0.946361	0.000931827	0.00730355	Bacteria	Bacteroidetes	Bacteroidia	Bacteroidales	Muribaculaceae	NA	NA
ASV687	7.13082	-1.83541	0.000933397	0.00730355	Bacteria	Firmicutes	Erysipelotrichia	Erysipelotrichales	Erysipelotrichaceae	Faecalibaculum	NA
ASV885	7.03897	-2.11924	0.000978927	0.00762941	Bacteria	Proteobacteria	Alphaproteobacteria	Rickettsiales	Mitochondria	NA	NA
ASV881	7.01963	-2.16099	0.000996372	0.00773468	Bacteria	Firmicutes	Clostridia	Clostridiales	Ruminococcaceae	Oscillospira	NA
ASV975	6.98518	-2.56443	0.00104409	0.00807318	Bacteria	Firmicutes	Clostridia	Clostridiales	Lachnospiraceae	Lachnoclostridium	NA
ASV165	7.15284	-2.15515	0.0010521	0.00810324	Bacteria	Bacteroidetes	Bacteroidia	Bacteroidales	Muribaculaceae	NA	NA
ASV1302	6.78819	-3.06508	0.00106086	0.00813875	Bacteria	Firmicutes	Clostridia	Clostridiales	Clostridiales_vadinBB60_group	NA	NA
ASV1962	6.7463	-3.42853	0.00107902	0.0082459	Bacteria	Bacteroidetes	Bacteroidia	Bacteroidales	NA	NA	NA
ASV1037	6.74531	-3.44547	0.00108366	0.00824924	Bacteria	Proteobacteria	Gammaproteobacteria	Enterobacteriales	Enterobacteriaceae	Salmonella	NA
ASV159	8.56825	-1.25546	0.00109254	0.00828473	Bacteria	Firmicutes	Clostridia	Clostridiales	Lachnospiraceae	NA	NA
ASV1938	6.74763	-3.36844	0.00110244	0.00832768	Bacteria	Tenericutes	Mollicutes	Mollicutes_RF39	NA	NA	NA
ASV1928	6.74681	-3.42562	0.00110822	0.00833198	Bacteria	Firmicutes	Clostridia	Clostridiales	Ruminococcaceae	Ruminiclostridium	NA
ASV1656	6.78003	-3.01083	0.0011115	0.00833198	Bacteria	Firmicutes	Erysipelotrichia	Erysipelotrichales	Erysipelotrichaceae	Turicibacter	NA
ASV1688	6.76927	-3.0687	0.00111702	0.00834024	Bacteria	Bacteroidetes	Bacteroidia	Bacteroidales	Muribaculaceae	CAG-873	NA
ASV30	12.6326	-1.12935	0.00112389	0.00834024	Bacteria	Bacteroidetes	Bacteroidia	Bacteroidales	Muribaculaceae	NA	NA
ASV1269	6.792	-2.9596	0.00112534	0.00834024	Bacteria	Firmicutes	Clostridia	Clostridiales	Lachnospiraceae	28-4	NA
ASV1623	6.7668	-3.17696	0.00113829	0.00838253	Bacteria	Bacteroidetes	Bacteroidia	Bacteroidales	NA	NA	NA
ASV1306	6.81812	-2.95966	0.00113958	0.00838253	Bacteria	Firmicutes	Clostridia	Clostridiales	Ruminococcaceae	Candidatus_Soleaferrea	NA
ASV814	7.04596	-2.19997	0.00115646	0.00847493	Bacteria	Firmicutes	Erysipelotrichia	Erysipelotrichales	Erysipelotrichaceae	Faecalibaculum	NA
ASV215	8.70506	-1.29513	0.00116168	0.00848153	Bacteria	Firmicutes	Clostridia	Clostridiales	Peptococcaceae	NA	NA
ASV526	7.48702	-1.81811	0.00119044	0.00865936	Bacteria	Firmicutes	Clostridia	Clostridiales	Lachnospiraceae	Lachnoclostridium	NA
ASV1911	6.7478	-3.46688	0.00121089	0.0087756	Bacteria	Firmicutes	Clostridia	Clostridiales	Lachnospiraceae	NA	NA
ASV386	7.81586	-1.83327	0.00125203	0.00904042	Bacteria	Firmicutes	Clostridia	Clostridiales	Lachnospiraceae	NA	NA
ASV513	7.45779	-1.87067	0.00130322	0.00937558	Bacteria	Firmicutes	Clostridia	Clostridiales	Lachnospiraceae	Acetatifactor	muris
ASV1109	6.86825	-2.8535	0.00131351	0.00941506	Bacteria	Firmicutes	Clostridia	Clostridiales	Ruminococcaceae	Ruminiclostridium_5	NA
ASV1531	6.78252	-3.09442	0.00135084	0.00964744	Bacteria	Verrucomicrobia	Verrucomicrobiae	Verrucomicrobiales	Akkermansiaceae	Akkermansia	NA
ASV420	7.85351	-1.70501	0.00137013	0.00974977	Bacteria	Firmicutes	Clostridia	Clostridiales	Ruminococcaceae	Ruminiclostridium	NA
ASV1106	6.88388	-2.67978	0.00143458	0.0101715	Bacteria	Firmicutes	Erysipelotrichia	Erysipelotrichales	Erysipelotrichaceae	NA	NA
ASV172	8.40628	-1.54747	0.00147117	0.0103934	Bacteria	Firmicutes	Clostridia	Clostridiales	Lachnospiraceae	NA	NA
ASV1590	6.78977	-3.26818	0.00153299	0.0107914	Bacteria	Firmicutes	Clostridia	Clostridiales	Peptostreptococcaceae	Asaccharospora	NA
ASV602	7.29578	-2.05461	0.00154567	0.0108418	Bacteria	Firmicutes	Clostridia	Clostridiales	Lachnospiraceae	NA	NA
ASV684	7.07515	-2.61713	0.00157426	0.011003	Bacteria	Firmicutes	Clostridia	Clostridiales	Clostridiales_vadinBB60_group	NA	NA
ASV891	7.05606	-2.18482	0.00158751	0.0110552	Bacteria	Firmicutes	Clostridia	Clostridiales	Ruminococcaceae	GCA-900066225	NA
ASV543	7.37726	-2.12479	0.00159299	0.0110552	Bacteria	Firmicutes	Clostridia	Clostridiales	Lachnospiraceae	NA	NA
ASV515	7.57163	-2.52242	0.00163176	0.0112844	Bacteria	Firmicutes	Clostridia	Clostridiales	Lachnospiraceae	NA	NA
ASV480	7.42579	-2.23796	0.00164968	0.0113305	Bacteria	Firmicutes	Clostridia	Clostridiales	Lachnospiraceae	Lachnospiraceae_UCG-001	NA
ASV272	8.17847	-1.62591	0.00164996	0.0113305	Bacteria	Firmicutes	Erysipelotrichia	Erysipelotrichales	Erysipelotrichaceae	NA	NA
ASV1088	6.86043	-2.98399	0.00172615	0.0118124	Bacteria	Bacteroidetes	Bacteroidia	Bacteroidales	Muribaculaceae	NA	NA
ASV1103	6.80734	-3.17646	0.00175237	0.0119327	Bacteria	Firmicutes	Bacilli	Lactobacillales	NA	NA	NA
ASV1212	6.82495	-3.07802	0.00175588	0.0119327	Bacteria	Bacteroidetes	Bacteroidia	Bacteroidales	NA	NA	NA
ASV1180	6.74531	-3.919	0.0018028	0.0122093	Bacteria	Firmicutes	Bacilli	NA	NA	NA	NA
ASV1287	6.82397	-3.48665	0.0018591	0.0125474	Bacteria	Firmicutes	Clostridia	Clostridiales	Lachnospiraceae	Lachnospiraceae_NK4A136_group	NA
ASV143	9.68185	-1.64932	0.00191787	0.0128996	Bacteria	Bacteroidetes	Bacteroidia	Bacteroidales	Muribaculaceae	NA	NA
ASV352	8.12467	-1.90355	0.00192952	0.0129337	Bacteria	Firmicutes	Clostridia	Clostridiales	Ruminococcaceae	Oscillibacter	NA
ASV658	7.19414	-2.40554	0.00196528	0.0131286	Bacteria	Firmicutes	Clostridia	Clostridiales	Lachnospiraceae	NA	NA
ASV319	7.94736	-2.40047	0.00207456	0.0138116	Bacteria	Firmicutes	Clostridia	Clostridiales	Lachnospiraceae	Lachnospiraceae_NK4A136_group	NA
ASV1132	6.79028	-3.67668	0.00213058	0.0141367	Bacteria	Proteobacteria	Gammaproteobacteria	Pseudomonadales	Moraxellaceae	Acinetobacter	NA
ASV1383	6.74681	-4.12491	0.00229714	0.0151577	Bacteria	Proteobacteria	Gammaproteobacteria	Enterobacteriales	Enterobacteriaceae	Klebsiella	NA
ASV1880	6.74681	-4.12757	0.0022999	0.0151577	Bacteria	Firmicutes	Clostridia	Clostridiales	Ruminococcaceae	NA	NA
ASV239	8.22747	-2.0821	0.00240936	0.0158261	Bacteria	Firmicutes	Clostridia	Clostridiales	Lachnospiraceae	NA	NA
ASV299	7.80519	-2.76373	0.00242096	0.0158492	Bacteria	Firmicutes	Clostridia	Clostridiales	Lachnospiraceae	NA	NA
ASV166	9.47578	-1.89246	0.00244804	0.0159733	Bacteria	Firmicutes	Bacilli	Lactobacillales	Lactobacillaceae	Lactobacillus	NA
ASV44	10.7451	-1.8627	0.0024881	0.0161809	Bacteria	Firmicutes	Clostridia	Clostridiales	Lachnospiraceae	Lachnospiraceae_NK4A136_group	NA
ASV240	8.15929	-2.07222	0.00253135	0.0164078	Bacteria	Firmicutes	Clostridia	Clostridiales	Ruminococcaceae	Oscillibacter	NA
ASV584	7.27282	-2.68232	0.00263876	0.0170478	Bacteria	Actinobacteria	Coriobacteriia	Coriobacteriales	Atopobiaceae	Coriobacteriaceae_UCG-002	NA
ASV1225	6.81831	-3.63159	0.00281294	0.0181135	Bacteria	Actinobacteria	Coriobacteriia	Coriobacteriales	Eggerthellaceae	DNF00809	NA
ASV1145	6.86574	-3.53962	0.00283748	0.0181539	Bacteria	Actinobacteria	Coriobacteriia	Coriobacteriales	Eggerthellaceae	NA	NA
ASV63	11.2514	-1.96025	0.00283957	0.0181539	Bacteria	Bacteroidetes	Bacteroidia	Bacteroidales	Muribaculaceae	NA	NA
ASV51	11.5617	-1.96282	0.00284904	0.0181539	Bacteria	Bacteroidetes	Bacteroidia	Bacteroidales	Muribaculaceae	NA	NA
ASV310	7.73783	-3.0043	0.00286359	0.0181539	Bacteria	Firmicutes	Clostridia	Clostridiales	Lachnospiraceae	NA	NA
ASV794	7.01986	-3.04079	0.00286543	0.0181539	Bacteria	Firmicutes	Clostridia	Clostridiales	Lachnospiraceae	NA	NA
ASV850	7.08462	-3.1266	0.00296288	0.0187109	Bacteria	Firmicutes	Clostridia	Clostridiales	Lachnospiraceae	Lachnospiraceae_FCS020_group	NA
ASV1909	6.75132	-4.28115	0.00300441	0.0189124	Bacteria	Firmicutes	Clostridia	Clostridiales	Ruminococcaceae	Ruminococcaceae_UCG-014	NA
ASV224	8.50642	-2.20028	0.00306455	0.0192293	Bacteria	Firmicutes	Clostridia	Clostridiales	Lachnospiraceae	NA	NA
ASV537	7.25873	-2.52583	0.00307922	0.0192599	Bacteria	Firmicutes	Clostridia	Clostridiales	Lachnospiraceae	Lachnospiraceae_UCG-001	NA
ASV512	7.52223	-2.62918	0.00312025	0.0194545	Bacteria	Firmicutes	Clostridia	Clostridiales	Lachnospiraceae	Acetatifactor	NA
ASV497	7.51699	-2.71803	0.00315114	0.0195497	Bacteria	Firmicutes	Clostridia	Clostridiales	Lachnospiraceae	NA	NA
ASV277	8.26876	-2.3081	0.00315543	0.0195497	Bacteria	Firmicutes	Clostridia	Clostridiales	Lachnospiraceae	NA	NA
ASV1889	6.75004	-4.27721	0.00317213	0.0195914	Bacteria	Firmicutes	Bacilli	Lactobacillales	NA	NA	NA
ASV910	7.02736	-3.15976	0.00326965	0.0200727	Bacteria	Bacteroidetes	Bacteroidia	Bacteroidales	Rikenellaceae	Alistipes	NA
ASV1082	6.8351	-3.92093	0.0032705	0.0200727	Bacteria	Bacteroidetes	Bacteroidia	Bacteroidales	Bacteroidaceae	Bacteroides	NA
ASV978	6.94681	-3.43714	0.00329087	0.0201348	Bacteria	Firmicutes	Clostridia	Clostridiales	Ruminococcaceae	Ruminiclostridium_9	NA
ASV530	7.54253	-2.57956	0.00330954	0.0201861	Bacteria	Firmicutes	Clostridia	Clostridiales	Family_XIII	Family_XIII_UCG-001	NA
ASV367	7.91625	-2.39679	0.00339096	0.0206187	Bacteria	Firmicutes	Clostridia	Clostridiales	Lachnospiraceae	NA	NA
ASV407	7.72974	-2.61244	0.00350576	0.021251	Bacteria	Firmicutes	Clostridia	Clostridiales	Lachnospiraceae	Lachnospiraceae_UCG-006	NA
ASV908	7.00944	-3.24527	0.00353946	0.0213892	Bacteria	Firmicutes	Clostridia	Clostridiales	Lachnospiraceae	NA	NA
ASV740	7.14472	-3.27541	0.00356549	0.0214805	Bacteria	Firmicutes	Clostridia	Clostridiales	Ruminococcaceae	Candidatus_Soleaferrea	NA
ASV696	7.08469	-3.18762	0.00357736	0.021486	Bacteria	Firmicutes	Clostridia	Clostridiales	Ruminococcaceae	Ruminiclostridium_9	NA
ASV433	7.58382	-2.83518	0.00370021	0.0220999	Bacteria	Firmicutes	Clostridia	Clostridiales	Lachnospiraceae	Roseburia	NA
ASV35	11.1069	-2.20555	0.00370207	0.0220999	Bacteria	Firmicutes	Clostridia	Clostridiales	Lachnospiraceae	Lachnospiraceae_NK4A136_group	NA
ASV1149	6.78632	-4.20833	0.00374488	0.0222877	Bacteria	Proteobacteria	Gammaproteobacteria	Pseudomonadales	Moraxellaceae	Acinetobacter	NA
ASV960	6.80596	-4.12175	0.00376282	0.0223124	Bacteria	Proteobacteria	Gammaproteobacteria	Pseudomonadales	Moraxellaceae	Acinetobacter	NA
ASV671	7.14264	-3.15109	0.00377175	0.0223124	Bacteria	Firmicutes	Clostridia	Clostridiales	Lachnospiraceae	NA	NA
ASV830	7.0383	-3.40029	0.0038708	0.0228296	Bacteria	Firmicutes	Clostridia	Clostridiales	Lachnospiraceae	Acetatifactor	NA
ASV190	8.60253	-2.62233	0.00406052	0.0238458	Bacteria	Firmicutes	Clostridia	Clostridiales	Lachnospiraceae	Lachnoclostridium	NA
ASV927	6.84468	-4.07089	0.00406739	0.0238458	Bacteria	Bacteroidetes	Bacteroidia	Bacteroidales	Bacteroidaceae	Bacteroides	thetaiotaomicron
ASV1888	6.75132	-4.57174	0.00414973	0.0241595	Bacteria	Firmicutes	Clostridia	Clostridiales	Ruminococcaceae	Phocea	NA
ASV1699	6.77153	-4.25289	0.00415124	0.0241595	Bacteria	Firmicutes	Erysipelotrichia	Erysipelotrichales	Erysipelotrichaceae	Faecalibaculum	NA
ASV914	7.02795	-3.43594	0.0041578	0.0241595	Bacteria	Bacteroidetes	Bacteroidia	Bacteroidales	Rikenellaceae	Alistipes	NA
ASV697	7.08287	-3.35585	0.00417505	0.0241882	Bacteria	Firmicutes	Clostridia	Clostridiales	Lachnospiraceae	Lachnoclostridium	NA
ASV662	7.13038	-3.27067	0.00419533	0.0242342	Bacteria	Firmicutes	Clostridia	Clostridiales	Ruminococcaceae	Ruminiclostridium_9	NA
ASV1258	6.82722	-3.86457	0.00437858	0.0252186	Bacteria	Bacteroidetes	Bacteroidia	Bacteroidales	Muribaculaceae	NA	NA
ASV797	7.07249	-3.67758	0.00441969	0.0253266	Bacteria	Firmicutes	Clostridia	Clostridiales	Lachnospiraceae	Lachnospiraceae_NK4A136_group	NA
ASV442	7.72318	-2.90612	0.00442312	0.0253266	Bacteria	Firmicutes	Clostridia	Clostridiales	Ruminococcaceae	Ruminiclostridium	NA
ASV1005	6.89601	-3.89975	0.00444185	0.0253598	Bacteria	Firmicutes	Clostridia	Clostridiales	Lachnospiraceae	NA	NA
ASV24	12.896	-2.34995	0.00448121	0.0255104	Bacteria	Bacteroidetes	Bacteroidia	Bacteroidales	Muribaculaceae	NA	NA
ASV1689	6.75081	-4.58434	0.00455687	0.0258662	Bacteria	Firmicutes	Clostridia	Clostridiales	Lachnospiraceae	NA	NA
ASV653	7.17379	-3.44685	0.00458187	0.0259331	Bacteria	Firmicutes	Erysipelotrichia	Erysipelotrichales	Erysipelotrichaceae	Faecalibaculum	NA
ASV590	7.13704	-3.61374	0.0046441	0.0262098	Bacteria	Firmicutes	Clostridia	Clostridiales	Ruminococcaceae	Ruminiclostridium_5	NA
ASV983	6.96764	-3.75118	0.00473625	0.0266533	Bacteria	Firmicutes	Clostridia	Clostridiales	Clostridiales_vadinBB60_group	NA	NA
ASV1250	6.7748	-4.51047	0.0047644	0.0267351	Bacteria	Proteobacteria	Gammaproteobacteria	Pseudomonadales	Pseudomonadaceae	Pseudomonas	NA
ASV89	10.668	-2.42682	0.00479547	0.0268327	Bacteria	Bacteroidetes	Bacteroidia	Bacteroidales	Muribaculaceae	NA	NA
ASV1223	6.83799	-4.24585	0.00482203	0.0269047	Bacteria	Firmicutes	Clostridia	Clostridiales	Lachnospiraceae	NA	NA
ASV37	10.5441	-2.467	0.00486304	0.0270567	Bacteria	Tenericutes	Mollicutes	Mollicutes_RF39	NA	NA	NA
ASV694	7.08655	-3.79524	0.00496227	0.0275308	Bacteria	Firmicutes	Clostridia	Clostridiales	Lachnospiraceae	NA	NA
ASV1042	6.91392	-4.11013	0.0050947	0.0281859	Bacteria	Firmicutes	Clostridia	Clostridiales	Lachnospiraceae	NA	NA
ASV633	7.03719	-3.67426	0.00514663	0.0283645	Bacteria	Firmicutes	Clostridia	Clostridiales	Ruminococcaceae	Ruminococcaceae_UCG-014	NA
ASV691	7.01982	-3.66368	0.00515586	0.0283645	Bacteria	Firmicutes	Clostridia	Clostridiales	Ruminococcaceae	Oscillibacter	NA
ASV331	7.56623	-2.86861	0.00563176	0.030896	Bacteria	Firmicutes	Clostridia	Clostridiales	Lachnospiraceae	Lachnospiraceae_UCG-001	NA
ASV108	9.83211	-2.62793	0.0057405	0.0314049	Bacteria	Firmicutes	Clostridia	Clostridiales	Lachnospiraceae	Lachnoclostridium	NA
ASV72	10.6326	-2.60474	0.00589149	0.0321413	Bacteria	Bacteroidetes	Bacteroidia	Bacteroidales	Muribaculaceae	NA	NA
ASV270	8.50284	-2.79307	0.00591498	0.0321801	Bacteria	Firmicutes	Clostridia	Clostridiales	Lachnospiraceae	Lachnospiraceae_NK4A136_group	NA
ASV101	10.0582	-2.64395	0.00594719	0.032266	Bacteria	Firmicutes	Clostridia	Clostridiales	Ruminococcaceae	Butyricicoccus	NA
ASV461	7.53786	-3.38683	0.00608777	0.0329377	Bacteria	Firmicutes	Clostridia	Clostridiales	Lachnospiraceae	Lachnoclostridium	NA
ASV183	9.36373	-2.69897	0.00615039	0.0331851	Bacteria	Bacteroidetes	Bacteroidia	Bacteroidales	Muribaculaceae	NA	NA
ASV364	8.08645	-3.11671	0.00618923	0.0333032	Bacteria	Firmicutes	Clostridia	Clostridiales	Ruminococcaceae	Ruminiclostridium_9	NA
ASV760	7.02708	-3.84139	0.00628747	0.0337393	Bacteria	Firmicutes	Clostridia	Clostridiales	Lachnospiraceae	NA	NA
ASV284	8.01598	-3.08918	0.00638319	0.0341596	Bacteria	Firmicutes	Clostridia	Clostridiales	Ruminococcaceae	Ruminiclostridium	NA
ASV1600	6.78555	-4.57605	0.00651405	0.0347652	Bacteria	Firmicutes	Erysipelotrichia	Erysipelotrichales	Erysipelotrichaceae	Faecalibaculum	NA
ASV1724	6.76032	-4.77658	0.00655633	0.0348724	Bacteria	Bacteroidetes	Bacteroidia	Bacteroidales	NA	NA	NA
ASV729	7.11674	-3.4044	0.00656964	0.0348724	Bacteria	Bacteroidetes	Bacteroidia	Bacteroidales	Muribaculaceae	NA	NA
ASV1757	6.7722	-4.6213	0.00674483	0.0357058	Bacteria	Bacteroidetes	Bacteroidia	Bacteroidales	NA	NA	NA
ASV1784	6.76131	-4.87952	0.00677458	0.0357669	Bacteria	Actinobacteria	Actinobacteria	Bifidobacteriales	Bifidobacteriaceae	Bifidobacterium	NA
ASV1213	6.82154	-4.45646	0.00683667	0.0359979	Bacteria	Bacteroidetes	Bacteroidia	Bacteroidales	NA	NA	NA
ASV194	9.0316	-2.84011	0.00685952	0.0360216	Bacteria	Firmicutes	Clostridia	Clostridiales	Lachnospiraceae	Lachnoclostridium	NA
ASV751	7.08196	-3.62621	0.00690742	0.0361461	Bacteria	Bacteroidetes	Bacteroidia	Bacteroidales	Muribaculaceae	NA	NA
ASV538	7.44237	-3.43851	0.00692002	0.0361461	Bacteria	Firmicutes	Clostridia	Clostridiales	Ruminococcaceae	Candidatus_Soleaferrea	NA
ASV574	7.41764	-3.5959	0.00694875	0.0361999	Bacteria	Firmicutes	Clostridia	Clostridiales	Clostridiales_vadinBB60_group	NA	NA
ASV1168	6.86254	-4.51169	0.00703393	0.0365467	Bacteria	Firmicutes	Clostridia	Clostridiales	Lachnospiraceae	Lachnospiraceae_NK4A136_group	NA
ASV267	8.43521	-3.00207	0.00716017	0.0371044	Bacteria	Firmicutes	Clostridia	Clostridiales	Lachnospiraceae	NA	NA
ASV278	8.33846	-3.22357	0.00736315	0.0380559	Bacteria	Firmicutes	Erysipelotrichia	Erysipelotrichales	Erysipelotrichaceae	Turicibacter	NA
ASV800	7.1144	-3.54424	0.00739458	0.038118	Bacteria	Firmicutes	Clostridia	Clostridiales	Ruminococcaceae	GCA-900066225	NA
ASV654	7.24729	-3.63522	0.00747045	0.0384083	Bacteria	Firmicutes	Clostridia	Clostridiales	Ruminococcaceae	Ruminiclostridium_9	NA
ASV1147	6.85448	-4.52238	0.0075016	0.0384677	Bacteria	Firmicutes	Clostridia	Clostridiales	Ruminococcaceae	Ruminiclostridium_9	NA
ASV750	7.0724	-3.78105	0.0075394	0.0385126	Bacteria	Firmicutes	Clostridia	Clostridiales	Ruminococcaceae	Candidatus_Soleaferrea	NA
ASV1238	6.80828	-4.70791	0.00754958	0.0385126	Bacteria	Bacteroidetes	Bacteroidia	Bacteroidales	NA	NA	NA
ASV430	7.3485	-3.8135	0.00757713	0.0385531	Bacteria	Firmicutes	Clostridia	Clostridiales	Ruminococcaceae	Ruminiclostridium_5	NA
ASV1367	6.80902	-4.73792	0.00762523	0.0386044	Bacteria	Firmicutes	Clostridia	Clostridiales	Ruminococcaceae	Ruminiclostridium	NA
ASV1720	6.76437	-5.03309	0.00762653	0.0386044	Bacteria	Bacteroidetes	Bacteroidia	Bacteroidales	Muribaculaceae	CAG-873	NA
ASV1052	6.84064	-4.62142	0.00786143	0.0396911	Bacteria	Actinobacteria	Actinobacteria	Bifidobacteriales	Bifidobacteriaceae	Bifidobacterium	NA
ASV474	7.6709	-3.34356	0.00792925	0.0399309	Bacteria	Firmicutes	Clostridia	Clostridiales	Lachnospiraceae	ASF356	NA
ASV32	12.3101	-2.88461	0.00822895	0.0413342	Bacteria	Bacteroidetes	Bacteroidia	Bacteroidales	Muribaculaceae	NA	NA
ASV542	7.45292	-3.51732	0.00846664	0.0424196	Bacteria	Firmicutes	Clostridia	Clostridiales	Ruminococcaceae	Ruminiclostridium	NA
ASV1829	6.7623	-5.09295	0.00853456	0.0425562	Bacteria	Firmicutes	Clostridia	Clostridiales	Lachnospiraceae	Lachnospiraceae_NC2004_group	NA
ASV292	7.58579	-4.03663	0.00853724	0.0425562	Bacteria	Firmicutes	Clostridia	Clostridiales	Lachnospiraceae	NA	NA
ASV1114	6.85282	-4.71083	0.00871398	0.0433272	Bacteria	Firmicutes	Clostridia	Clostridiales	Lachnospiraceae	Lachnospiraceae_NK4A136_group	NA
ASV1372	6.78787	-4.94162	0.00874209	0.0433572	Bacteria	Firmicutes	Clostridia	Clostridiales	Lachnospiraceae	28-4	NA
ASV114	9.79178	-3.03337	0.00896138	0.0443328	Bacteria	Firmicutes	Clostridia	Clostridiales	Ruminococcaceae	Butyricicoccus	NA
ASV721	7.11219	-3.74411	0.00900016	0.0443494	Bacteria	Bacteroidetes	Bacteroidia	Bacteroidales	Muribaculaceae	NA	NA
ASV1209	6.78434	-4.91106	0.00902401	0.0443494	Bacteria	Bacteroidetes	Bacteroidia	Bacteroidales	Muribaculaceae	NA	NA
ASV539	7.29248	-3.7024	0.00903247	0.0443494	Bacteria	Firmicutes	Clostridia	Clostridiales	Lachnospiraceae	NA	NA
ASV1488	6.74681	-5.3472	0.00912452	0.0446897	Bacteria	Firmicutes	Bacilli	Bacillales	Bacillaceae	NA	NA
ASV145	9.68517	-3.05519	0.00950075	0.0464166	Bacteria	Bacteroidetes	Bacteroidia	Bacteroidales	Muribaculaceae	NA	NA
ASV645	7.22578	-3.94738	0.00961548	0.0468606	Bacteria	Firmicutes	Erysipelotrichia	Erysipelotrichales	Erysipelotrichaceae	Faecalibaculum	NA
ASV493	7.38598	-3.94532	0.0100871	0.0490371	Bacteria	Firmicutes	Clostridia	Clostridiales	Ruminococcaceae	Ruminiclostridium	NA
ASV1802	6.75901	-5.15948	0.0102443	0.0496785	Bacteria	Bacteroidetes	Bacteroidia	Bacteroidales	Muribaculaceae	CAG-873	NA
ASV87	7.246	-4.16907	0.0102789	0.0497238	Bacteria	Bacteroidetes	Bacteroidia	Bacteroidales	Muribaculaceae	NA	NA
ASV187	8.71767	-3.37176	0.0103908	0.0501413	Bacteria	Firmicutes	Clostridia	Clostridiales	Lachnospiraceae	Lachnoclostridium	NA
ASV683	7.19448	-3.96417	0.0106246	0.0511437	Bacteria	Firmicutes	Clostridia	Clostridiales	Lachnospiraceae	Lachnoclostridium	NA
ASV392	7.79331	-3.61611	0.0107105	0.0514315	Bacteria	Firmicutes	Clostridia	Clostridiales	Lachnospiraceae	Acetatifactor	NA
ASV1066	6.87796	-4.71117	0.0107593	0.0515397	Bacteria	Firmicutes	Clostridia	Clostridiales	Ruminococcaceae	NA	NA
ASV767	7.08157	-4.18219	0.0110287	0.0527016	Bacteria	Firmicutes	Erysipelotrichia	Erysipelotrichales	Erysipelotrichaceae	Faecalibaculum	NA
ASV1139	6.83852	-4.81028	0.0112727	0.0537368	Bacteria	Firmicutes	Clostridia	Clostridiales	Clostridiales_vadinBB60_group	NA	NA
ASV39	11.8489	-3.17544	0.0114661	0.0545264	Bacteria	Bacteroidetes	Bacteroidia	Bacteroidales	Muribaculaceae	NA	NA
ASV836	7.02066	-4.34171	0.0118818	0.05617	Bacteria	Bacteroidetes	Bacteroidia	Bacteroidales	Muribaculaceae	NA	NA
ASV1901	6.75531	-5.43346	0.0118873	0.05617	Bacteria	Firmicutes	Erysipelotrichia	Erysipelotrichales	Erysipelotrichaceae	NA	NA
ASV381	7.96209	-3.56317	0.01192	0.05617	Bacteria	Firmicutes	Clostridia	Clostridiales	Ruminococcaceae	NA	NA
ASV1536	6.79627	-4.99824	0.0119438	0.05617	Bacteria	Bacteroidetes	Bacteroidia	Bacteroidales	Muribaculaceae	NA	NA
ASV1025	6.85668	-4.97703	0.0119547	0.05617	Bacteria	Firmicutes	Clostridia	Clostridiales	Ruminococcaceae	Ruminococcaceae_UCG-014	NA
ASV623	7.25372	-4.035	0.0120453	0.0564606	Bacteria	Firmicutes	Erysipelotrichia	Erysipelotrichales	Erysipelotrichaceae	Faecalibaculum	NA
ASV639	7.21841	-4.42865	0.0120808	0.0564922	Bacteria	Firmicutes	Clostridia	Clostridiales	Lachnospiraceae	A2	NA
ASV703	7.12066	-4.25911	0.0121796	0.056819	Bacteria	Firmicutes	Clostridia	Clostridiales	Ruminococcaceae	NA	NA
ASV1876	6.75831	-5.39091	0.0125312	0.0583203	Bacteria	Firmicutes	Clostridia	Clostridiales	Lachnospiraceae	NA	NA
ASV1866	6.75132	-5.56418	0.0126465	0.058718	Bacteria	Firmicutes	Clostridia	Clostridiales	Ruminococcaceae	NA	NA
ASV852	7.02154	-4.34592	0.0127739	0.0590366	Bacteria	Firmicutes	Erysipelotrichia	Erysipelotrichales	Erysipelotrichaceae	Faecalibaculum	NA
ASV40	11.8249	-3.268	0.0127752	0.0590366	Bacteria	Firmicutes	Bacilli	Lactobacillales	Lactobacillaceae	Lactobacillus	NA
ASV55	11.0015	-3.28033	0.012923	0.0594908	Bacteria	Firmicutes	Clostridia	Clostridiales	Lachnospiraceae	NA	NA
ASV986	6.95953	-4.59766	0.0129341	0.0594908	Bacteria	Firmicutes	Clostridia	Clostridiales	Ruminococcaceae	Oscillibacter	NA
ASV1261	6.80602	-5.21069	0.0130242	0.0597651	Bacteria	Bacteroidetes	Bacteroidia	Bacteroidales	NA	NA	NA
ASV232	8.44556	-3.55063	0.0130866	0.0599117	Bacteria	Firmicutes	Clostridia	Clostridiales	Lachnospiraceae	NA	NA
ASV1702	6.7771	-5.42619	0.0131305	0.0599729	Bacteria	Firmicutes	Clostridia	Clostridiales	Ruminococcaceae	Ruminiclostridium	NA
ASV188	7.3359	-4.1506	0.0132151	0.0602192	Bacteria	Proteobacteria	Gammaproteobacteria	Enterobacteriales	Enterobacteriaceae	Escherichia/Shigella	NA
ASV1136	6.83481	-5.10382	0.0134086	0.0606635	Bacteria	Firmicutes	Clostridia	Clostridiales	Ruminococcaceae	NA	NA
ASV878	7.04282	-4.60407	0.0134132	0.0606635	Bacteria	Firmicutes	Clostridia	Clostridiales	Ruminococcaceae	Ruminiclostridium_5	NA
ASV1270	6.80583	-4.93676	0.0134306	0.0606635	Bacteria	Firmicutes	Clostridia	Clostridiales	Eubacteriaceae	Anaerofustis	NA
ASV96	10.062	-3.3423	0.0134362	0.0606635	Bacteria	Firmicutes	Clostridia	Clostridiales	Lachnospiraceae	Lachnoclostridium	NA
ASV142	8.12823	-3.92428	0.0136905	0.0616151	Bacteria	Firmicutes	Clostridia	Clostridiales	Lachnospiraceae	NA	NA
ASV1556	6.78724	-5.4317	0.0137097	0.0616151	Bacteria	Firmicutes	Clostridia	Clostridiales	Lachnospiraceae	Lachnoclostridium	NA
ASV1120	6.8688	-5.1001	0.0138394	0.0620561	Bacteria	Firmicutes	Clostridia	Clostridiales	Lachnospiraceae	A2	NA
ASV1351	6.77414	-5.48835	0.014062	0.0629105	Bacteria	Proteobacteria	Gammaproteobacteria	Pseudomonadales	Pseudomonadaceae	Pseudomonas	NA
ASV368	8.09016	-3.66173	0.0141093	0.0629788	Bacteria	Firmicutes	Clostridia	Clostridiales	Lachnospiraceae	Lachnospiraceae_NK4A136_group	NA
ASV197	8.43648	-3.81438	0.0143059	0.0637115	Bacteria	Firmicutes	Clostridia	Clostridiales	Lachnospiraceae	Lachnoclostridium	NA
ASV469	7.5466	-3.96328	0.0143469	0.0637496	Bacteria	Firmicutes	Clostridia	Clostridiales	Ruminococcaceae	Oscillibacter	NA
ASV77	10.5721	-3.38642	0.0145122	0.0642058	Bacteria	Proteobacteria	Gammaproteobacteria	Betaproteobacteriales	Burkholderiaceae	Parasutterella	NA
ASV1588	6.79829	-5.2782	0.0145696	0.0642058	Bacteria	Firmicutes	Clostridia	Clostridiales	Lachnospiraceae	NA	NA
ASV856	7.03527	-4.57063	0.0145829	0.0642058	Bacteria	Firmicutes	Clostridia	Clostridiales	Lachnospiraceae	Acetatifactor	NA
ASV222	8.84616	-3.50365	0.0145867	0.0642058	Bacteria	Bacteroidetes	Bacteroidia	Bacteroidales	Muribaculaceae	NA	NA
ASV805	7.03876	-4.26428	0.0146195	0.0642058	Bacteria	Bacteroidetes	Bacteroidia	Bacteroidales	Muribaculaceae	NA	NA
ASV400	7.78392	-3.80836	0.0146457	0.0642058	Bacteria	Firmicutes	Clostridia	Clostridiales	Lachnospiraceae	Lachnospiraceae_UCG-006	NA
ASV656	7.2416	-4.33284	0.0148726	0.0650553	Bacteria	Firmicutes	Clostridia	Clostridiales	Lachnospiraceae	Lachnospiraceae_UCG-010	NA
ASV1038	6.84805	-5.25556	0.0153836	0.067141	Bacteria	Firmicutes	Clostridia	Clostridiales	Ruminococcaceae	Ruminococcaceae_UCG-014	NA
ASV1747	6.75605	-5.59387	0.0154461	0.0672643	Bacteria	NA	NA	NA	NA	NA	NA
ASV860	6.8873	-5.28055	0.0155612	0.0674938	Bacteria	Firmicutes	Clostridia	Clostridiales	Lachnospiraceae	Acetatifactor	NA
ASV1725	6.75432	-5.60012	0.0155818	0.0674938	Bacteria	Firmicutes	Bacilli	Lactobacillales	NA	NA	NA
ASV182	7.07304	-4.66866	0.0156025	0.0674938	Bacteria	Verrucomicrobia	Verrucomicrobiae	Verrucomicrobiales	Akkermansiaceae	Akkermansia	muciniphila
ASV1422	6.79405	-5.41181	0.0156363	0.0674938	Bacteria	Firmicutes	Erysipelotrichia	Erysipelotrichales	Erysipelotrichaceae	Faecalibaculum	NA
ASV995	6.9718	-4.69919	0.0158789	0.0683909	Bacteria	Bacteroidetes	Bacteroidia	Bacteroidales	Muribaculaceae	NA	NA
ASV1838	6.75432	-5.71542	0.0159159	0.0684002	Bacteria	Bacteroidetes	Bacteroidia	Bacteroidales	Muribaculaceae	NA	NA
ASV443	7.55457	-4.04278	0.016126	0.0691517	Bacteria	Firmicutes	Clostridia	Clostridiales	Ruminococcaceae	Ruminiclostridium	NA
ASV1343	6.78153	-5.46625	0.0162003	0.0693189	Bacteria	Firmicutes	Clostridia	Clostridiales	Ruminococcaceae	Butyricicoccus	NA
ASV1240	6.82393	-5.28869	0.0162698	0.0694111	Bacteria	Firmicutes	Clostridia	Clostridiales	Clostridiales_vadinBB60_group	NA	NA
ASV1915	6.74832	-5.87004	0.0162925	0.0694111	Bacteria	Bacteroidetes	Bacteroidia	Bacteroidales	NA	NA	NA
ASV149	9.44888	-3.53925	0.0163849	0.0696004	Bacteria	Firmicutes	Clostridia	Clostridiales	Lachnospiraceae	Lachnospiraceae_NK4A136_group	NA
ASV33	12.2871	-3.47562	0.0164078	0.0696004	Bacteria	Bacteroidetes	Bacteroidia	Bacteroidales	Muribaculaceae	NA	NA
ASV14	11.5571	-3.74527	0.0166034	0.0702782	Bacteria	Bacteroidetes	Bacteroidia	Bacteroidales	Muribaculaceae	NA	NA
ASV1801	6.76333	-5.65398	0.016887	0.071325	Bacteria	Firmicutes	Clostridia	Clostridiales	NA	NA	NA
ASV1299	6.81477	-5.36724	0.0171026	0.0719389	Bacteria	Firmicutes	Clostridia	Clostridiales	Lachnospiraceae	Tyzzerella_3	NA
ASV1754	6.76792	-5.52765	0.0171056	0.0719389	Bacteria	Bacteroidetes	Bacteroidia	Bacteroidales	Muribaculaceae	NA	NA
ASV1214	6.83556	-5.21066	0.0172024	0.0721912	Bacteria	Firmicutes	Clostridia	Clostridiales	Ruminococcaceae	NA	NA
ASV266	8.11816	-3.93164	0.0175426	0.0734399	Bacteria	Firmicutes	Clostridia	Clostridiales	Lachnospiraceae	NA	NA
ASV533	7.29034	-4.07957	0.0175747	0.0734399	Bacteria	Firmicutes	Clostridia	Clostridiales	Lachnospiraceae	Lachnospiraceae_UCG-001	NA
ASV636	7.28613	-4.44184	0.0179079	0.0746732	Bacteria	Firmicutes	Clostridia	Clostridiales	Ruminococcaceae	Ruminiclostridium	NA
ASV1000	6.96829	-5.01487	0.0180558	0.0751305	Bacteria	Firmicutes	Erysipelotrichia	Erysipelotrichales	Erysipelotrichaceae	Turicibacter	NA
ASV1951	6.74681	-5.95712	0.0181227	0.0751488	Bacteria	Firmicutes	Clostridia	Clostridiales	Ruminococcaceae	Ruminiclostridium	NA
ASV1275	6.80235	-5.50975	0.0181367	0.0751488	Bacteria	Actinobacteria	Actinobacteria	Bifidobacteriales	Bifidobacteriaceae	Bifidobacterium	NA
ASV1241	6.83007	-5.40776	0.0181846	0.0751884	Bacteria	Firmicutes	Clostridia	Clostridiales	Ruminococcaceae	NA	NA
ASV1744	6.76032	-5.79571	0.0183732	0.0758087	Bacteria	Firmicutes	Clostridia	Clostridiales	Lachnospiraceae	NA	NA
ASV1247	6.84082	-5.31543	0.0185735	0.0764745	Bacteria	Firmicutes	Clostridia	Clostridiales	Lachnospiraceae	Lachnospiraceae_UCG-006	NA
ASV1361	6.79775	-5.57808	0.0186561	0.0765656	Bacteria	Firmicutes	Clostridia	Clostridiales	Lachnospiraceae	A2	NA
ASV813	6.90905	-5.35453	0.0186736	0.0765656	Bacteria	Firmicutes	Clostridia	Clostridiales	Lachnospiraceae	Acetatifactor	NA
ASV61	10.8948	-3.62741	0.0193151	0.0790307	Bacteria	Proteobacteria	Gammaproteobacteria	Betaproteobacteriales	Burkholderiaceae	Parasutterella	NA
ASV1023	6.93067	-4.97945	0.0193816	0.0791383	Bacteria	Bacteroidetes	Bacteroidia	Bacteroidales	Muribaculaceae	NA	NA
ASV934	7.03621	-4.89186	0.0199693	0.0813689	Bacteria	Firmicutes	Clostridia	Clostridiales	Clostridiales_vadinBB60_group	NA	NA
ASV1555	6.76783	-5.81573	0.0200211	0.081411	Bacteria	Firmicutes	Erysipelotrichia	Erysipelotrichales	Erysipelotrichaceae	Faecalibaculum	NA
ASV1049	6.87186	-5.25361	0.0201394	0.0817226	Bacteria	Firmicutes	Clostridia	Clostridiales	Lachnospiraceae	NA	NA
ASV650	7.20014	-4.59669	0.0203516	0.0824136	Bacteria	Firmicutes	Clostridia	Clostridiales	Lachnospiraceae	Lachnospiraceae_NK4A136_group	NA
ASV65	9.58756	-3.90066	0.0207982	0.0840486	Bacteria	Firmicutes	Clostridia	Clostridiales	Lachnospiraceae	Lachnoclostridium	NA
ASV1686	6.77556	-5.747	0.0212049	0.0855164	Bacteria	Bacteroidetes	Bacteroidia	NA	NA	NA	NA
ASV929	7.00788	-5.03012	0.0212501	0.0855229	Bacteria	Firmicutes	Clostridia	Clostridiales	Clostridiales_vadinBB60_group	NA	NA
ASV844	7.0302	-4.90758	0.0213484	0.0856685	Bacteria	Firmicutes	Erysipelotrichia	Erysipelotrichales	Erysipelotrichaceae	Faecalibaculum	NA
ASV1354	6.80551	-5.68722	0.0213735	0.0856685	Bacteria	Firmicutes	Clostridia	Clostridiales	Lachnospiraceae	Lachnospiraceae_NK4A136_group	NA
ASV1821	6.76182	-5.90105	0.0216075	0.0864301	Bacteria	Bacteroidetes	Bacteroidia	Bacteroidales	Muribaculaceae	CAG-873	NA
ASV604	7.18167	-4.74495	0.0217109	0.0866669	Bacteria	Firmicutes	Clostridia	Clostridiales	Lachnospiraceae	Lachnoclostridium	NA
ASV38	11.6109	-3.72279	0.0218347	0.0869844	Bacteria	Bacteroidetes	Bacteroidia	Bacteroidales	Muribaculaceae	NA	NA
ASV1554	6.77929	-5.77197	0.0219412	0.087232	Bacteria	Bacteroidetes	Bacteroidia	Bacteroidales	NA	NA	NA
ASV715	7.1506	-4.62039	0.0219927	0.08726	Bacteria	Firmicutes	Clostridia	Clostridiales	Ruminococcaceae	Ruminiclostridium_9	NA
ASV1887	6.75531	-6.03267	0.0221358	0.0876506	Bacteria	Firmicutes	Clostridia	Clostridiales	Lachnospiraceae	A2	NA
ASV1174	6.82625	-5.63802	0.0228196	0.0901766	Bacteria	Firmicutes	Clostridia	Clostridiales	Lachnospiraceae	Tyzzerella_3	NA
ASV1232	6.81296	-5.62862	0.0229731	0.0906007	Bacteria	Actinobacteria	Actinobacteria	Bifidobacteriales	Bifidobacteriaceae	Bifidobacterium	NA
ASV547	7.35311	-4.49295	0.0232306	0.0914326	Bacteria	Firmicutes	Clostridia	Clostridiales	Ruminococcaceae	Ruminiclostridium_9	NA
ASV498	7.50573	-4.34782	0.023564	0.0924394	Bacteria	Firmicutes	Clostridia	Clostridiales	Lachnospiraceae	Lachnoclostridium	NA
ASV622	7.27017	-4.7547	0.0235805	0.0924394	Bacteria	Firmicutes	Clostridia	Clostridiales	Ruminococcaceae	Ruminiclostridium	NA
ASV1534	6.78654	-5.9019	0.0237439	0.0928943	Bacteria	Firmicutes	Clostridia	Clostridiales	Lachnospiraceae	NA	NA
ASV1666	6.77782	-5.8004	0.0239383	0.0932974	Bacteria	Firmicutes	Bacilli	Bacillales	Bacillaceae	Bacillus	NA
ASV964	6.97581	-5.02515	0.0239419	0.0932974	Bacteria	Firmicutes	Clostridia	Clostridiales	Lachnospiraceae	NA	NA
ASV200	8.73609	-4.01711	0.0242239	0.0942094	Bacteria	Firmicutes	Clostridia	Clostridiales	Lachnospiraceae	Roseburia	NA
ASV882	7.0286	-4.89857	0.0243794	0.0946266	Bacteria	Firmicutes	Clostridia	Clostridiales	Family_XIII	NA	NA
ASV576	7.46505	-4.43922	0.024444	0.0946904	Bacteria	Firmicutes	Clostridia	Clostridiales	Lachnospiraceae	NA	NA
ASV413	7.71114	-4.3753	0.0245641	0.0949683	Bacteria	Firmicutes	Clostridia	Clostridiales	Lachnospiraceae	GCA-900066575	NA
ASV1410	6.76927	-6.00176	0.0247757	0.0954623	Bacteria	Firmicutes	Clostridia	Clostridiales	Lachnospiraceae	NA	NA
ASV1434	6.79851	-5.7935	0.0247891	0.0954623	Bacteria	Firmicutes	Clostridia	Clostridiales	Lachnospiraceae	NA	NA
ASV1206	6.80526	-5.66395	0.0248741	0.0956021	Bacteria	Firmicutes	Erysipelotrichia	Erysipelotrichales	Erysipelotrichaceae	Faecalibaculum	NA
ASV1605	6.78869	-5.64685	0.0251767	0.0965764	Bacteria	Bacteroidetes	Bacteroidia	Bacteroidales	Muribaculaceae	NA	NA
ASV444	7.70019	-4.25838	0.0253434	0.0969686	Bacteria	Firmicutes	Clostridia	Clostridiales	Lachnospiraceae	Lachnoclostridium	NA
ASV1198	6.84631	-5.59321	0.0253777	0.0969686	Bacteria	Firmicutes	Clostridia	Clostridiales	Ruminococcaceae	NA	NA
ASV1645	6.76581	-6.00288	0.025485	0.0971896	Bacteria	Firmicutes	Clostridia	Clostridiales	Lachnospiraceae	Lactonifactor	NA
ASV861	6.96902	-4.8728	0.025614	0.0974921	Bacteria	Patescibacteria	Saccharimonadia	Saccharimonadales	Saccharimonadaceae	Candidatus_Saccharimonas	NA
ASV128	9.49319	-3.94415	0.0260154	0.0988283	Bacteria	Firmicutes	Clostridia	Clostridiales	Lachnospiraceae	NA	NA
ASV1401	6.77492	-6.04443	0.0266771	0.101147	Bacteria	Proteobacteria	Gammaproteobacteria	Pseudomonadales	Pseudomonadaceae	Pseudomonas	fluorescens
ASV1895	6.75432	-6.20622	0.0270904	0.102516	Bacteria	Firmicutes	Clostridia	Clostridiales	Ruminococcaceae	Ruminiclostridium_5	NA
ASV868	7.05436	-4.93732	0.0273061	0.103133	Bacteria	Bacteroidetes	Bacteroidia	Bacteroidales	Rikenellaceae	Alistipes	NA
ASV779	7.07125	-4.91327	0.0273924	0.103213	Bacteria	Bacteroidetes	Bacteroidia	Bacteroidales	Muribaculaceae	NA	NA
ASV1504	6.78903	-5.94751	0.0274793	0.103213	Bacteria	Firmicutes	Clostridia	Clostridiales	Lachnospiraceae	NA	NA
ASV1905	6.75681	-6.08382	0.027485	0.103213	Bacteria	Bacteroidetes	Bacteroidia	Bacteroidales	Muribaculaceae	CAG-873	NA
ASV230	8.20824	-4.26329	0.0278313	0.10409	Bacteria	Firmicutes	Clostridia	Clostridiales	Lachnospiraceae	Roseburia	NA
ASV786	7.04531	-4.96705	0.0278716	0.10409	Bacteria	Bacteroidetes	Bacteroidia	Bacteroidales	Muribaculaceae	NA	NA
ASV1012	6.92065	-5.66132	0.0278939	0.10409	Bacteria	Tenericutes	Mollicutes	Mollicutes_RF39	NA	NA	NA
ASV595	7.27207	-4.79154	0.0279305	0.10409	Bacteria	Firmicutes	Clostridia	Clostridiales	Ruminococcaceae	Oscillibacter	NA
ASV58	11.3897	-3.94914	0.0285014	0.106016	Bacteria	Bacteroidetes	Bacteroidia	Bacteroidales	Muribaculaceae	NA	NA
ASV121	9.4246	-4.01254	0.0286965	0.10654	Bacteria	Firmicutes	Clostridia	Clostridiales	Ruminococcaceae	Ruminococcus_1	NA
ASV1243	6.83178	-5.8507	0.029166	0.108079	Bacteria	Firmicutes	Clostridia	Clostridiales	Lachnospiraceae	Lachnoclostridium	NA
ASV66	10.7583	-3.97603	0.0293606	0.108595	Bacteria	Firmicutes	Clostridia	Clostridiales	Lachnospiraceae	NA	NA
ASV1800	6.76431	-6.16367	0.0296472	0.109449	Bacteria	Firmicutes	Clostridia	Clostridiales	Ruminococcaceae	Ruminococcaceae_UCG-014	NA
ASV1948	6.74832	-6.40835	0.0298931	0.11015	Bacteria	Firmicutes	Erysipelotrichia	Erysipelotrichales	Erysipelotrichaceae	Faecalibaculum	NA
ASV1332	6.78804	-5.99542	0.0304782	0.112096	Bacteria	Firmicutes	Erysipelotrichia	Erysipelotrichales	Erysipelotrichaceae	Faecalibaculum	NA
ASV559	7.46697	-4.56385	0.0308029	0.113078	Bacteria	Firmicutes	Clostridia	Clostridiales	Ruminococcaceae	Ruminiclostridium_9	NA
ASV483	7.48389	-4.59586	0.0308859	0.113172	Bacteria	Firmicutes	Clostridia	Clostridiales	Lachnospiraceae	NA	NA
ASV1035	6.88432	-5.67447	0.0311137	0.113794	Bacteria	Firmicutes	Clostridia	Clostridiales	Lachnospiraceae	GCA-900066575	NA
ASV1659	6.76882	-6.15598	0.031837	0.116223	Bacteria	Firmicutes	Erysipelotrichia	Erysipelotrichales	Erysipelotrichaceae	Faecalibaculum	NA
ASV448	7.8035	-4.34243	0.0319531	0.11643	Bacteria	Firmicutes	Clostridia	Clostridiales	Ruminococcaceae	Ruminococcaceae_NK4A214_group	NA
ASV282	6.89333	-5.49996	0.0323141	0.117528	Bacteria	Firmicutes	Bacilli	Lactobacillales	Enterococcaceae	Enterococcus	NA
ASV1148	6.83929	-5.7479	0.0330789	0.120021	Bacteria	Bacteroidetes	Bacteroidia	Bacteroidales	Muribaculaceae	NA	NA
ASV1358	6.77099	-6.24386	0.0331774	0.120021	Bacteria	Proteobacteria	Gammaproteobacteria	Enterobacteriales	Enterobacteriaceae	Klebsiella	NA
ASV425	7.79537	-4.53941	0.0331831	0.120021	Bacteria	Firmicutes	Clostridia	Clostridiales	Lachnospiraceae	GCA-900066575	NA
ASV1505	6.80385	-5.93028	0.0335546	0.120872	Bacteria	Firmicutes	Clostridia	Clostridiales	Lachnospiraceae	ASF356	NA
ASV427	7.64706	-4.822	0.0335888	0.120872	Bacteria	Firmicutes	Clostridia	Clostridiales	Lachnospiraceae	Lachnoclostridium	NA
ASV269	8.49058	-4.31671	0.0336192	0.120872	Bacteria	Firmicutes	Clostridia	Clostridiales	Lachnospiraceae	NA	NA
ASV118	9.45829	-4.15829	0.0336884	0.120872	Bacteria	Firmicutes	Clostridia	Clostridiales	Lachnospiraceae	Lachnoclostridium	NA
ASV798	7.03543	-5.16124	0.0337574	0.120872	Bacteria	Bacteroidetes	Bacteroidia	Bacteroidales	Muribaculaceae	NA	NA
ASV1437	6.8025	-5.92051	0.0337875	0.120872	Bacteria	Firmicutes	Clostridia	Clostridiales	Clostridiaceae_1	Clostridium_sensu_stricto_4	NA
ASV158	9.28056	-4.17903	0.0339307	0.12111	Bacteria	Firmicutes	Clostridia	Clostridiales	Lachnospiraceae	Lachnospiraceae_NK4A136_group	NA
ASV253	8.41992	-4.45024	0.0339773	0.12111	Bacteria	Firmicutes	Clostridia	Clostridiales	Lachnospiraceae	Lachnoclostridium	NA
ASV1818	6.75582	-6.39345	0.034257	0.121885	Bacteria	Bacteroidetes	Bacteroidia	Bacteroidales	Porphyromonadaceae	NA	NA
ASV464	7.50067	-4.81834	0.034597	0.122872	Bacteria	Firmicutes	Clostridia	Clostridiales	Lachnospiraceae	Roseburia	NA
ASV1226	6.77778	-6.2707	0.035118	0.124498	Bacteria	Proteobacteria	Gammaproteobacteria	Pseudomonadales	Pseudomonadaceae	Pseudomonas	NA
ASV857	7.07527	-5.21299	0.0351911	0.124532	Bacteria	Bacteroidetes	Bacteroidia	Bacteroidales	Muribaculaceae	NA	NA
ASV1155	6.78149	-6.24262	0.0354685	0.125288	Bacteria	Proteobacteria	Gammaproteobacteria	Pseudomonadales	Pseudomonadaceae	Pseudomonas	NA
ASV1853	6.75231	-6.46639	0.035576	0.125325	Bacteria	Tenericutes	Mollicutes	Mollicutes_RF39	NA	NA	NA
ASV1616	6.77632	-6.12092	0.0356067	0.125325	Bacteria	Bacteroidetes	Bacteroidia	Bacteroidales	Porphyromonadaceae	NA	NA
ASV1612	6.76431	-6.27377	0.0360833	0.126776	Bacteria	NA	NA	NA	NA	NA	NA
ASV840	7.01801	-5.20965	0.0364476	0.127669	Bacteria	Bacteroidetes	Bacteroidia	Bacteroidales	Muribaculaceae	NA	NA
ASV1903	6.75381	-6.41927	0.0364675	0.127669	Bacteria	Actinobacteria	Actinobacteria	Corynebacteriales	Corynebacteriaceae	Corynebacterium_1	NA
ASV1452	6.79786	-6.13788	0.0367933	0.12858	Bacteria	Firmicutes	Clostridia	Clostridiales	Lachnospiraceae	NA	NA
ASV140	9.21238	-4.29049	0.0369412	0.128782	Bacteria	Firmicutes	Clostridia	Clostridiales	Lachnospiraceae	Lachnospiraceae_NK4A136_group	NA
ASV312	7.63088	-4.49102	0.0369823	0.128782	Bacteria	Firmicutes	Clostridia	Clostridiales	Lachnospiraceae	Lachnospiraceae_UCG-001	NA
ASV1644	6.77932	-6.37834	0.0373095	0.129692	Bacteria	Bacteroidetes	Bacteroidia	Bacteroidales	Muribaculaceae	CAG-873	NA
ASV109	10.3929	-4.17781	0.0374271	0.129861	Bacteria	Bacteroidetes	Bacteroidia	Bacteroidales	Muribaculaceae	NA	NA
ASV42	11.6535	-4.17478	0.0374903	0.129861	Bacteria	Bacteroidetes	Bacteroidia	Bacteroidales	Muribaculaceae	NA	NA
ASV1356	6.80661	-5.9591	0.0378039	0.130716	Bacteria	Firmicutes	Clostridia	Clostridiales	Lachnospiraceae	Cuneatibacter	NA
ASV782	7.12847	-5.19995	0.037997	0.131153	Bacteria	Bacteroidetes	Bacteroidia	Bacteroidales	Rikenellaceae	Alistipes	NA
ASV102	9.6615	-4.22019	0.0381014	0.131283	Bacteria	Firmicutes	Clostridia	Clostridiales	Ruminococcaceae	Ruminococcus_1	NA
ASV287	7.58871	-4.86633	0.0382076	0.131418	Bacteria	Firmicutes	Clostridia	Clostridiales	Lachnospiraceae	Lachnospiraceae_NK4A136_group	NA
ASV27	12.7026	-4.18545	0.0385074	0.131794	Bacteria	Bacteroidetes	Bacteroidia	Bacteroidales	Muribaculaceae	NA	NA
ASV1522	6.77334	-6.29989	0.0385427	0.131794	Bacteria	Firmicutes	Clostridia	Clostridiales	Lachnospiraceae	NA	NA
ASV385	7.82968	-4.63082	0.0385469	0.131794	Bacteria	Firmicutes	Clostridia	Clostridiales	Lachnospiraceae	Acetatifactor	NA
ASV1249	6.7958	-6.16792	0.0385852	0.131794	Bacteria	Firmicutes	NA	NA	NA	NA	NA
ASV1731	6.75981	-6.34344	0.0386666	0.131842	Bacteria	Firmicutes	Clostridia	Clostridiales	Ruminococcaceae	NA	NA
ASV965	6.93562	-5.66995	0.0389895	0.132666	Bacteria	Firmicutes	Clostridia	Clostridiales	Lachnospiraceae	NA	NA
ASV218	8.84769	-4.32051	0.0390572	0.132666	Bacteria	Proteobacteria	Gammaproteobacteria	Betaproteobacteriales	Burkholderiaceae	Parasutterella	excrementihominis
ASV1202	6.74681	-6.65987	0.0391758	0.132666	Bacteria	Firmicutes	Bacilli	Bacillales	Listeriaceae	Listeria	NA
ASV1015	6.93417	-5.77577	0.0391782	0.132666	Bacteria	Firmicutes	Clostridia	Clostridiales	Clostridiales_vadinBB60_group	NA	NA
ASV801	7.03479	-5.46664	0.0396767	0.134021	Bacteria	Firmicutes	Clostridia	Clostridiales	Lachnospiraceae	Tyzzerella	NA
ASV73	9.40454	-4.51684	0.0397151	0.134021	Bacteria	Firmicutes	Clostridia	Clostridiales	Lachnospiraceae	Lachnoclostridium	NA
ASV291	8.22993	-4.63345	0.0398693	0.134311	Bacteria	Firmicutes	Clostridia	Clostridiales	Lachnospiraceae	Lachnoclostridium	NA
ASV953	7.00176	-5.40989	0.0400619	0.134729	Bacteria	Bacteroidetes	Bacteroidia	Bacteroidales	Rikenellaceae	Alistipes	NA
ASV1669	6.7683	-6.42795	0.0404084	0.135662	Bacteria	Bacteroidetes	Bacteroidia	Bacteroidales	NA	NA	NA
ASV640	7.16544	-5.33321	0.0409625	0.137101	Bacteria	Firmicutes	Clostridia	Clostridiales	Lachnospiraceae	A2	NA
ASV593	7.38984	-4.90362	0.0409768	0.137101	Bacteria	Firmicutes	Clostridia	Clostridiales	Ruminococcaceae	Butyricicoccus	NA
ASV1551	6.78181	-6.27952	0.0426409	0.142427	Bacteria	Bacteroidetes	Bacteroidia	Bacteroidales	Muribaculaceae	NA	NA
ASV134	8.2059	-4.89026	0.0431221	0.143627	Bacteria	Firmicutes	Clostridia	Clostridiales	Lachnospiraceae	NA	NA
ASV111	9.70349	-4.32944	0.0431542	0.143627	Bacteria	Firmicutes	Clostridia	Clostridiales	Ruminococcaceae	Intestinimonas	NA
ASV88	9.93499	-4.3962	0.0432198	0.143627	Bacteria	Firmicutes	Clostridia	Clostridiales	Lachnospiraceae	NA	NA
ASV1089	6.74531	-6.75718	0.0434278	0.144075	Bacteria	Proteobacteria	Gammaproteobacteria	Enterobacteriales	Enterobacteriaceae	Salmonella	NA
ASV739	7.1007	-5.18995	0.0439259	0.145481	Bacteria	Bacteroidetes	Bacteroidia	Bacteroidales	Muribaculaceae	NA	NA
ASV1328	6.811	-6.172	0.0440953	0.145796	Bacteria	Firmicutes	Clostridia	Clostridiales	Ruminococcaceae	Butyricicoccus	NA
ASV764	7.06204	-5.2576	0.0442164	0.145951	Bacteria	Bacteroidetes	Bacteroidia	Bacteroidales	Muribaculaceae	NA	NA
ASV1319	6.80065	-6.35574	0.0447907	0.147599	Bacteria	Firmicutes	Clostridia	Clostridiales	Lachnospiraceae	Lachnospiraceae_NK4A136_group	NA
ASV795	7.03923	-5.55428	0.045527	0.149599	Bacteria	Firmicutes	Erysipelotrichia	Erysipelotrichales	Erysipelotrichaceae	Faecalibaculum	NA
ASV903	6.97653	-5.66802	0.0455499	0.149599	Bacteria	Firmicutes	Clostridia	Clostridiales	Lachnospiraceae	NA	NA
ASV587	7.25834	-5.24717	0.0459843	0.150519	Bacteria	Firmicutes	Clostridia	Clostridiales	Lachnospiraceae	NA	NA
ASV1281	6.82407	-6.16729	0.0460651	0.150519	Bacteria	Firmicutes	Clostridia	Clostridiales	Ruminococcaceae	Ruminiclostridium	NA
ASV803	7.07948	-5.33499	0.0461608	0.150519	Bacteria	Bacteroidetes	Bacteroidia	Bacteroidales	Muribaculaceae	NA	NA
ASV1772	6.7623	-6.5178	0.0462054	0.150519	Bacteria	Firmicutes	Clostridia	Clostridiales	Lachnospiraceae	NA	NA
ASV1248	6.83527	-6.14327	0.0462135	0.150519	Bacteria	Firmicutes	Clostridia	Clostridiales	Lachnospiraceae	NA	NA
ASV589	7.34399	-4.93533	0.0463167	0.150606	Bacteria	Firmicutes	Clostridia	Clostridiales	Ruminococcaceae	Ruminiclostridium_9	NA
ASV745	7.11293	-5.3648	0.0464887	0.150915	Bacteria	Firmicutes	Clostridia	Clostridiales	Peptococcaceae	Peptococcus	NA
ASV937	7.0222	-5.56134	0.0470572	0.152509	Bacteria	Bacteroidetes	Bacteroidia	Bacteroidales	Rikenellaceae	Alistipes	NA
ASV133	9.42609	-4.46175	0.047397	0.153168	Bacteria	Firmicutes	Clostridia	Clostridiales	Lachnospiraceae	Lachnospiraceae_NK4A136_group	NA
ASV1105	6.83068	-6.27544	0.0474166	0.153168	Bacteria	Firmicutes	Clostridia	Clostridiales	Lachnospiraceae	Lachnospiraceae_NK4A136_group	NA
ASV563	7.28778	-5.32927	0.0475957	0.153442	Bacteria	Firmicutes	Clostridia	Clostridiales	Lachnospiraceae	NA	NA
ASV1316	6.79736	-6.39778	0.0476577	0.153442	Bacteria	Firmicutes	Clostridia	Clostridiales	Clostridiales_vadinBB60_group	NA	NA
ASV1916	6.74832	-6.78656	0.0477636	0.153458	Bacteria	Firmicutes	Erysipelotrichia	Erysipelotrichales	Erysipelotrichaceae	Faecalibaculum	NA
ASV210	8.55117	-4.71533	0.0478189	0.153458	Bacteria	Firmicutes	Clostridia	Clostridiales	Lachnospiraceae	Lachnoclostridium	NA
ASV1914	6.75231	-6.6674	0.0482779	0.154618	Bacteria	Firmicutes	Clostridia	Clostridiales	NA	NA	NA
ASV1952	6.74531	-6.85952	0.0483643	0.154618	Bacteria	Firmicutes	Clostridia	Clostridiales	Lachnospiraceae	NA	NA
ASV971	6.98826	-5.53426	0.0484167	0.154618	Bacteria	Firmicutes	Erysipelotrichia	Erysipelotrichales	Erysipelotrichaceae	NA	NA
ASV1508	6.78584	-6.35475	0.0490629	0.156428	Bacteria	Bacteroidetes	Bacteroidia	Bacteroidales	NA	NA	NA
ASV1386	6.80532	-6.36769	0.0492904	0.156759	Bacteria	Firmicutes	Clostridia	Clostridiales	Peptococcaceae	NA	NA
ASV1344	6.79211	-6.36093	0.0493893	0.156759	Bacteria	Firmicutes	Clostridia	Clostridiales	Ruminococcaceae	Butyricicoccus	NA
ASV1804	6.75882	-6.71688	0.0494158	0.156759	Bacteria	Bacteroidetes	Bacteroidia	Bacteroidales	Rikenellaceae	NA	NA
ASV1571	6.77581	-6.48811	0.0494862	0.156759	Bacteria	Bacteroidetes	Bacteroidia	Bacteroidales	NA	NA	NA
ASV1	14.5666	-4.36547	0.0496305	0.156963	Bacteria	Bacteroidetes	Bacteroidia	Bacteroidales	Muribaculaceae	NA	NA
ASV838	6.82817	-6.19955	0.0501583	0.158378	Bacteria	Proteobacteria	Gammaproteobacteria	Enterobacteriales	Enterobacteriaceae	Escherichia/Shigella	NA
ASV1665	6.76933	-6.45288	0.0506092	0.159528	Bacteria	Bacteroidetes	Bacteroidia	Bacteroidales	NA	NA	NA
ASV1799	6.75981	-6.66311	0.0506951	0.159528	Bacteria	Bacteroidetes	Bacteroidia	Bacteroidales	NA	NA	NA
ASV298	8.42354	-4.62226	0.0507662	0.159528	Bacteria	Firmicutes	Clostridia	Clostridiales	Ruminococcaceae	Ruminococcaceae_UCG-010	NA
ASV1051	6.88951	-6.1519	0.0509032	0.159703	Bacteria	Firmicutes	Clostridia	Clostridiales	Clostridiales_vadinBB60_group	NA	NA
ASV67	10.8891	-4.45085	0.0524953	0.164208	Bacteria	Bacteroidetes	Bacteroidia	Bacteroidales	Muribaculaceae	NA	NA
ASV237	6.75681	-6.79438	0.0525063	0.164208	Bacteria	Firmicutes	Bacilli	Bacillales	Listeriaceae	Listeria	NA
ASV629	7.30793	-5.18654	0.0527764	0.16479	Bacteria	Firmicutes	Clostridia	Clostridiales	Ruminococcaceae	Anaerotruncus	NA
ASV647	7.22876	-5.14396	0.053079	0.165472	Bacteria	Bacteroidetes	Bacteroidia	Bacteroidales	Muribaculaceae	NA	NA
ASV992	6.95805	-5.84701	0.0533768	0.165996	Bacteria	Firmicutes	Clostridia	Clostridiales	Lachnospiraceae	NA	NA
ASV591	7.29494	-5.38516	0.0534163	0.165996	Bacteria	Firmicutes	Clostridia	Clostridiales	Lachnospiraceae	Lachnospiraceae_FCS020_group	NA
ASV328	8.26749	-4.75337	0.0537628	0.166516	Bacteria	Firmicutes	Clostridia	Clostridiales	Lachnospiraceae	NA	NA
ASV1770	6.76281	-6.68528	0.053796	0.166516	Bacteria	Bacteroidetes	Bacteroidia	NA	NA	NA	NA
ASV1069	6.78246	-6.599	0.0539118	0.166516	Bacteria	Proteobacteria	Gammaproteobacteria	Enterobacteriales	Enterobacteriaceae	Klebsiella	NA
ASV1589	6.79504	-6.33227	0.0539716	0.166516	Bacteria	Bacteroidetes	Bacteroidia	Bacteroidales	NA	NA	NA
ASV1592	6.77984	-6.56239	0.0540076	0.166516	Bacteria	Bacteroidetes	Bacteroidia	Bacteroidales	Muribaculaceae	CAG-873	NA
ASV1638	6.77054	-6.59673	0.0542701	0.167064	Bacteria	Bacteroidetes	Bacteroidia	Bacteroidales	Muribaculaceae	NA	NA
ASV949	6.96506	-5.75445	0.0544798	0.167447	Bacteria	Firmicutes	Clostridia	Clostridiales	Ruminococcaceae	Ruminiclostridium_9	NA
ASV1237	6.83613	-6.3674	0.054831	0.168263	Bacteria	Firmicutes	Clostridia	Clostridiales	Lachnospiraceae	NA	NA
ASV1055	6.82421	-6.30812	0.0550873	0.168786	Bacteria	Firmicutes	Clostridia	Clostridiales	Lachnospiraceae	NA	NA
ASV337	8.06956	-4.95713	0.0557599	0.17058	Bacteria	Firmicutes	Clostridia	Clostridiales	Ruminococcaceae	Butyricicoccus	NA
ASV495	7.72011	-5.18381	0.0560493	0.171199	Bacteria	Firmicutes	Clostridia	Clostridiales	Ruminococcaceae	Ruminiclostridium_9	NA
ASV1904	6.75531	-6.87822	0.0562765	0.171626	Bacteria	Firmicutes	Clostridia	Clostridiales	Lachnospiraceae	NA	NA
ASV1364	6.81278	-6.41302	0.0567285	0.172736	Bacteria	Firmicutes	Erysipelotrichia	Erysipelotrichales	Erysipelotrichaceae	Turicibacter	NA
ASV1552	6.78284	-6.51257	0.056915	0.173036	Bacteria	Bacteroidetes	Bacteroidia	Bacteroidales	Muribaculaceae	NA	NA
ASV195	9.05372	-4.60937	0.0570203	0.173088	Bacteria	Proteobacteria	Gammaproteobacteria	Betaproteobacteriales	Burkholderiaceae	Parasutterella	NA
ASV1280	6.80814	-6.39401	0.057241	0.173227	Bacteria	Firmicutes	Erysipelotrichia	Erysipelotrichales	Erysipelotrichaceae	NA	NA
ASV877	7.01836	-6.01084	0.0572425	0.173227	Bacteria	Firmicutes	Clostridia	Clostridiales	Lachnospiraceae	Lachnospiraceae_NK4A136_group	NA
ASV930	7.01075	-5.64215	0.0573575	0.173308	Bacteria	Bacteroidetes	Bacteroidia	Bacteroidales	Muribaculaceae	NA	NA
ASV405	7.91861	-5.07108	0.0588421	0.177521	Bacteria	Firmicutes	Clostridia	Clostridiales	Ruminococcaceae	Ruminiclostridium_9	NA
ASV491	7.11641	-5.97176	0.059129	0.178112	Bacteria	Firmicutes	Clostridia	Clostridiales	Lachnospiraceae	NA	NA
ASV1558	6.78801	-6.5749	0.0592384	0.178169	Bacteria	Bacteroidetes	Bacteroidia	Bacteroidales	NA	NA	NA
ASV147	9.67093	-4.59639	0.0595496	0.178831	Bacteria	Bacteroidetes	Bacteroidia	Bacteroidales	Muribaculaceae	NA	NA
ASV1575	6.77683	-6.64258	0.0599732	0.179505	Bacteria	Firmicutes	Clostridia	Clostridiales	Lachnospiraceae	NA	NA
ASV1595	6.76553	-6.65775	0.0600172	0.179505	Bacteria	Bacteroidetes	Bacteroidia	Bacteroidales	NA	NA	NA
ASV1203	6.83685	-6.36819	0.0600483	0.179505	Bacteria	Firmicutes	Clostridia	Clostridiales	Lachnospiraceae	NA	NA
ASV1193	6.83099	-6.40938	0.0601903	0.179656	Bacteria	Firmicutes	Clostridia	Clostridiales	Ruminococcaceae	Oscillibacter	NA
ASV607	7.28274	-5.25659	0.0606905	0.180874	Bacteria	Firmicutes	Clostridia	Clostridiales	Ruminococcaceae	NA	NA
ASV889	7.03968	-5.70536	0.0608329	0.181024	Bacteria	Bacteroidetes	Bacteroidia	Bacteroidales	Rikenellaceae	Alistipes	NA
ASV1019	6.92516	-5.89561	0.0615152	0.182518	Bacteria	Bacteroidetes	Bacteroidia	Bacteroidales	Muribaculaceae	NA	NA
ASV1435	6.79276	-6.64123	0.0615725	0.182518	Bacteria	Firmicutes	Clostridia	Clostridiales	Lachnospiraceae	NA	NA
ASV1273	6.81411	-6.39645	0.0616136	0.182518	Bacteria	Firmicutes	Clostridia	Clostridiales	Lachnospiraceae	Lactonifactor	NA
ASV1231	6.83025	-6.45816	0.0618234	0.182863	Bacteria	Firmicutes	Clostridia	Clostridiales	Lachnospiraceae	NA	NA
ASV1074	6.87915	-6.11106	0.0620885	0.183371	Bacteria	Bacteroidetes	Bacteroidia	Bacteroidales	Porphyromonadaceae	NA	NA
ASV1158	6.74681	-7.05595	0.0624645	0.184205	Bacteria	Firmicutes	Clostridia	Clostridiales	Lachnospiraceae	Lachnospiraceae_NK4A136_group	NA
ASV164	9.01334	-4.69239	0.0626411	0.184256	Bacteria	Firmicutes	Clostridia	Clostridiales	Lachnospiraceae	Lachnoclostridium	NA
ASV989	6.94469	-5.9427	0.0626694	0.184256	Bacteria	Actinobacteria	Coriobacteriia	Coriobacteriales	Eggerthellaceae	Enterorhabdus	mucosicola
ASV1424	6.78204	-6.71023	0.0639346	0.187436	Bacteria	Firmicutes	Clostridia	Clostridiales	Lachnospiraceae	Lachnospiraceae_NK4A136_group	NA
ASV243	8.57291	-4.82213	0.064039	0.187436	Bacteria	Firmicutes	Clostridia	Clostridiales	Lachnospiraceae	NA	NA
ASV887	7.03302	-5.68594	0.0640946	0.187436	Bacteria	Bacteroidetes	Bacteroidia	Bacteroidales	Muribaculaceae	NA	NA
ASV1506	6.77932	-6.62533	0.0642826	0.187436	Bacteria	Bacteroidetes	Bacteroidia	NA	NA	NA	NA
ASV895	6.96401	-5.96952	0.0642888	0.187436	Bacteria	Firmicutes	Clostridia	Clostridiales	Lachnospiraceae	Lachnospiraceae_UCG-001	NA
ASV562	7.53428	-5.41304	0.0643236	0.187436	Bacteria	Firmicutes	Clostridia	Clostridiales	Ruminococcaceae	Ruminiclostridium_9	NA
ASV828	7.03712	-5.8467	0.0644202	0.187439	Bacteria	Firmicutes	Erysipelotrichia	Erysipelotrichales	Erysipelotrichaceae	Faecalibaculum	NA
ASV1711	6.74681	-7.0837	0.065089	0.189105	Bacteria	Proteobacteria	Gammaproteobacteria	Betaproteobacteriales	Burkholderiaceae	Comamonas	NA
ASV950	6.97583	-5.74906	0.0659929	0.191448	Bacteria	Firmicutes	Clostridia	Clostridiales	Family_XIII	Family_XIII_AD3011_group	NA
ASV1011	6.91451	-6.26504	0.0661706	0.191514	Bacteria	Firmicutes	Clostridia	Clostridiales	Lachnospiraceae	GCA-900066575	NA
ASV997	6.9714	-6.0448	0.066211	0.191514	Bacteria	Firmicutes	Clostridia	Clostridiales	Lachnospiraceae	Lachnospiraceae_NK4A136_group	NA
ASV1260	6.81684	-6.38963	0.0664378	0.191788	Bacteria	Actinobacteria	Coriobacteriia	Coriobacteriales	Eggerthellaceae	DNF00809	NA
ASV496	7.43756	-5.46171	0.066501	0.191788	Bacteria	Firmicutes	Clostridia	Clostridiales	Ruminococcaceae	Ruminiclostridium	NA
ASV1304	6.80661	-6.6291	0.0668547	0.192365	Bacteria	Firmicutes	Clostridia	Clostridiales	Ruminococcaceae	NA	NA
ASV137	9.41222	-4.69396	0.0668967	0.192365	Bacteria	Firmicutes	Clostridia	Clostridiales	Lachnospiraceae	NA	NA
ASV1190	6.8303	-6.42437	0.0670591	0.19255	Bacteria	Firmicutes	Clostridia	Clostridiales	Ruminococcaceae	NA	NA
ASV821	7.03765	-5.86357	0.0672665	0.192863	Bacteria	Firmicutes	Clostridia	Clostridiales	Lachnospiraceae	Tyzzerella	NA
ASV1013	6.93504	-6.24782	0.0677624	0.194002	Bacteria	Firmicutes	Clostridia	Clostridiales	Lachnospiraceae	Lachnoclostridium	NA
ASV556	7.36828	-5.36284	0.0680022	0.194161	Bacteria	Firmicutes	Clostridia	Clostridiales	Ruminococcaceae	Ruminococcaceae_UCG-014	NA
ASV1298	6.80231	-6.62849	0.0680158	0.194161	Bacteria	Firmicutes	Clostridia	Clostridiales	Lachnospiraceae	Lachnospiraceae_NK4A136_group	NA
ASV1205	6.84695	-6.34432	0.0683223	0.194753	Bacteria	Firmicutes	Clostridia	Clostridiales	Ruminococcaceae	NA	NA
ASV1389	6.80982	-6.5413	0.0693009	0.197238	Bacteria	Firmicutes	Bacilli	Bacillales	Bacillaceae	Anaerobacillus	NA
ASV1667	6.75831	-6.897	0.0693948	0.197238	Bacteria	Bacteroidetes	Bacteroidia	Bacteroidales	NA	NA	NA
ASV1063	6.88925	-6.18084	0.0696615	0.197685	Bacteria	Firmicutes	Clostridia	Clostridiales	Ruminococcaceae	NA	NA
ASV139	9.40008	-4.76978	0.0697589	0.197685	Bacteria	Firmicutes	Clostridia	Clostridiales	Lachnospiraceae	NA	NA
ASV1576	6.78101	-6.7619	0.0698541	0.197685	Bacteria	Bacteroidetes	Bacteroidia	Bacteroidales	Muribaculaceae	CAG-873	NA
ASV116	10.2871	-4.68495	0.0700881	0.197711	Bacteria	Bacteroidetes	Bacteroidia	Bacteroidales	Muribaculaceae	NA	NA
ASV1819	6.76333	-6.92087	0.0701576	0.197711	Bacteria	Firmicutes	Clostridia	Clostridiales	Lachnospiraceae	A2	NA
ASV1539	6.78782	-6.8451	0.0701714	0.197711	Bacteria	Firmicutes	Clostridia	Clostridiales	Lachnospiraceae	A2	NA
ASV1940	6.7478	-7.09776	0.0702658	0.197711	Bacteria	Bacteroidetes	Bacteroidia	Bacteroidales	Muribaculaceae	NA	NA
ASV454	7.64003	-5.26053	0.0704646	0.197986	Bacteria	Firmicutes	Clostridia	Clostridiales	Lachnospiraceae	NA	NA
ASV588	7.3081	-5.55118	0.071656	0.201046	Bacteria	Firmicutes	Clostridia	Clostridiales	Lachnospiraceae	Acetatifactor	NA
ASV202	8.8149	-4.82324	0.0719819	0.201672	Bacteria	Firmicutes	Clostridia	Clostridiales	Lachnospiraceae	NA	NA
ASV1027	6.93345	-6.31717	0.0725095	0.20262	Bacteria	Firmicutes	Clostridia	Clostridiales	Lachnospiraceae	Lachnospiraceae_FCS020_group	NA
ASV1908	6.74982	-7.14866	0.0725263	0.20262	Bacteria	Patescibacteria	Saccharimonadia	Saccharimonadales	Saccharimonadaceae	Candidatus_Saccharimonas	NA
ASV313	7.46842	-5.53587	0.0728715	0.203295	Bacteria	Firmicutes	Clostridia	Clostridiales	Lachnospiraceae	NA	NA
ASV1429	6.80375	-6.79536	0.0730065	0.203383	Bacteria	Firmicutes	Clostridia	Clostridiales	Lachnospiraceae	Lachnospiraceae_NK4A136_group	NA
ASV1585	6.74982	-7.07909	0.0733484	0.204046	Bacteria	Bacteroidetes	Bacteroidia	Bacteroidales	Muribaculaceae	NA	NA
ASV1047	6.88006	-6.31612	0.0737032	0.204743	Bacteria	Firmicutes	Clostridia	Clostridiales	Ruminococcaceae	Ruminiclostridium_9	NA
ASV973	6.97583	-5.94692	0.0739115	0.205031	Bacteria	Bacteroidetes	Bacteroidia	Bacteroidales	Muribaculaceae	NA	NA
ASV555	7.48386	-5.43434	0.0741583	0.205175	Bacteria	Firmicutes	Clostridia	Clostridiales	Ruminococcaceae	Butyricicoccus	NA
ASV175	8.13594	-5.25347	0.0741722	0.205175	Bacteria	Firmicutes	Clostridia	Clostridiales	Lachnospiraceae	Roseburia	NA
ASV763	7.05388	-6.0458	0.0756908	0.208857	Bacteria	Firmicutes	Clostridia	Clostridiales	Lachnospiraceae	NA	NA
ASV1898	6.7493	-7.20201	0.0758059	0.208857	Bacteria	Firmicutes	Clostridia	Clostridiales	Ruminococcaceae	Ruminiclostridium	NA
ASV1048	6.91666	-6.24804	0.0759085	0.208857	Bacteria	Firmicutes	Clostridia	Clostridiales	Lachnospiraceae	Marvinbryantia	NA
ASV369	8.10529	-5.08149	0.0759285	0.208857	Bacteria	Firmicutes	Clostridia	Clostridiales	Lachnospiraceae	NA	NA
ASV132	9.29774	-4.87581	0.0765679	0.210321	Bacteria	Firmicutes	Clostridia	Clostridiales	Lachnospiraceae	NA	NA
ASV1684	6.75882	-7.01166	0.0772677	0.211947	Bacteria	Bacteroidetes	Bacteroidia	Bacteroidales	Muribaculaceae	CAG-873	NA
ASV1885	6.75432	-7.136	0.0779751	0.213589	Bacteria	Firmicutes	Clostridia	Clostridiales	Lachnospiraceae	NA	NA
ASV234	8.26624	-4.96475	0.0781964	0.213897	Bacteria	Firmicutes	Clostridia	Clostridiales	Lachnospiraceae	NA	NA
ASV431	7.20731	-6.13155	0.0794347	0.216981	Bacteria	Firmicutes	Clostridia	Clostridiales	Lachnospiraceae	NA	NA
ASV1076	6.81825	-6.65961	0.0802467	0.218895	Bacteria	Firmicutes	Clostridia	Clostridiales	Ruminococcaceae	Butyricicoccus	NA
ASV1441	6.79563	-6.84267	0.0810822	0.220566	Bacteria	Firmicutes	Clostridia	Clostridiales	Lachnospiraceae	Lachnospiraceae_NK4A136_group	NA
ASV1034	6.91526	-6.28689	0.0810839	0.220566	Bacteria	Firmicutes	Clostridia	Clostridiales	Clostridiales_vadinBB60_group	NA	NA
ASV1912	6.7563	-7.02588	0.0814993	0.22139	Bacteria	Bacteroidetes	Bacteroidia	Bacteroidales	NA	NA	NA
ASV1058	6.8728	-6.42075	0.0823729	0.223311	Bacteria	Firmicutes	Clostridia	Clostridiales	Ruminococcaceae	Ruminococcaceae_UCG-014	NA
ASV167	8.0124	-5.43986	0.0824342	0.223311	Bacteria	Firmicutes	Clostridia	Clostridiales	Ruminococcaceae	Ruminococcaceae_UCG-014	NA
ASV1562	6.7798	-6.96271	0.0829278	0.224339	Bacteria	Bacteroidetes	Bacteroidia	Bacteroidales	Muribaculaceae	NA	NA
ASV1040	6.89249	-6.28342	0.0830549	0.224374	Bacteria	Firmicutes	Clostridia	Clostridiales	Lachnospiraceae	Lachnospiraceae_UCG-001	NA
ASV741	7.07998	-5.85929	0.0834141	0.225035	Bacteria	Bacteroidetes	Bacteroidia	Bacteroidales	Muribaculaceae	NA	NA
ASV1833	6.75981	-7.1462	0.0841449	0.226695	Bacteria	Firmicutes	Clostridia	Clostridiales	Lachnospiraceae	NA	NA
ASV982	7.00743	-5.95103	0.0846768	0.227669	Bacteria	Firmicutes	Erysipelotrichia	Erysipelotrichales	Erysipelotrichaceae	Turicibacter	NA
ASV422	7.85797	-5.15619	0.0847383	0.227669	Bacteria	Firmicutes	Clostridia	Clostridiales	Ruminococcaceae	Ruminiclostridium_5	NA
ASV148	9.20768	-4.90406	0.0848885	0.227761	Bacteria	Firmicutes	Clostridia	Clostridiales	Lachnospiraceae	Marvinbryantia	NA
ASV1936	6.74832	-7.25207	0.0850798	0.227963	Bacteria	Bacteroidetes	Bacteroidia	Bacteroidales	Muribaculaceae	CAG-873	NA
ASV1811	6.75732	-7.14823	0.0856166	0.229089	Bacteria	Bacteroidetes	Bacteroidia	Bacteroidales	Muribaculaceae	CAG-873	NA
ASV560	7.24916	-5.79398	0.0857382	0.229102	Bacteria	Firmicutes	Clostridia	Clostridiales	Lachnospiraceae	Lachnoclostridium	NA
ASV747	7.04161	-6.15826	0.0865019	0.230828	Bacteria	Tenericutes	Mollicutes	Mollicutes_RF39	NA	NA	NA
ASV1955	6.74531	-7.33395	0.086733	0.231131	Bacteria	Firmicutes	Erysipelotrichia	Erysipelotrichales	Erysipelotrichaceae	Turicibacter	NA
ASV761	7.07072	-5.90574	0.0869827	0.231231	Bacteria	Firmicutes	Clostridia	Clostridiales	Ruminococcaceae	Harryflintia	NA
ASV1166	6.84115	-6.80212	0.0870061	0.231231	Bacteria	Firmicutes	Clostridia	Clostridiales	Lachnospiraceae	A2	NA
ASV1215	6.82249	-6.78752	0.0879807	0.233506	Bacteria	Firmicutes	Clostridia	Clostridiales	Lachnospiraceae	A2	NA
ASV1949	6.74531	-7.35769	0.0893128	0.236405	Bacteria	Firmicutes	Clostridia	Clostridiales	Lachnospiraceae	NA	NA
ASV473	7.63588	-5.32594	0.0893909	0.236405	Bacteria	Firmicutes	Clostridia	Clostridiales	Ruminococcaceae	Ruminiclostridium_5	NA
ASV1746	6.76431	-7.12634	0.0896036	0.236405	Bacteria	Tenericutes	Mollicutes	Anaeroplasmatales	Anaeroplasmataceae	Anaeroplasma	NA
ASV1742	6.76604	-7.1733	0.0896251	0.236405	Bacteria	Firmicutes	Clostridia	Clostridiales	Lachnospiraceae	NA	NA
ASV169	8.97177	-4.98015	0.0896752	0.236405	Bacteria	Firmicutes	Clostridia	Clostridiales	Lachnospiraceae	NA	NA
ASV773	7.08423	-5.9251	0.0902253	0.237537	Bacteria	Bacteroidetes	Bacteroidia	Bacteroidales	Muribaculaceae	NA	NA
ASV1714	6.76128	-7.07083	0.09054	0.238046	Bacteria	Firmicutes	Clostridia	Clostridiales	Lachnospiraceae	NA	NA
ASV1817	6.76083	-7.16231	0.0910496	0.239066	Bacteria	Bacteroidetes	Bacteroidia	Bacteroidales	Bacteroidaceae	Bacteroides	NA
ASV1104	6.89606	-6.65501	0.0913098	0.239233	Bacteria	Firmicutes	Clostridia	Clostridiales	Lachnospiraceae	Lachnospiraceae_NK4A136_group	NA
ASV80	10.16	-4.91008	0.0913569	0.239233	Bacteria	Firmicutes	Clostridia	Clostridiales	Clostridiaceae_1	Clostridium_sensu_stricto_1	NA
ASV1646	6.77127	-7.04648	0.0917412	0.239665	Bacteria	Firmicutes	Erysipelotrichia	Erysipelotrichales	Erysipelotrichaceae	Faecalibaculum	NA
ASV1221	6.82728	-6.68712	0.0919755	0.239665	Bacteria	Firmicutes	Clostridia	Clostridiales	Lachnospiraceae	NA	NA
ASV1187	6.83693	-6.67657	0.0919765	0.239665	Bacteria	Firmicutes	Clostridia	Clostridiales	Lachnospiraceae	NA	NA
ASV1170	6.84958	-6.68678	0.09201	0.239665	Bacteria	Firmicutes	Clostridia	Clostridiales	Lachnospiraceae	Lachnospiraceae_NK4A136_group	NA
ASV1301	6.82831	-6.73192	0.0922895	0.240075	Bacteria	Firmicutes	Clostridia	Clostridiales	Lachnospiraceae	Lactonifactor	NA
ASV393	7.97507	-5.26074	0.0924308	0.240124	Bacteria	Firmicutes	Clostridia	Clostridiales	Lachnospiraceae	Lachnospiraceae_NK4A136_group	NA
ASV580	7.42159	-5.68121	0.0928683	0.240942	Bacteria	Firmicutes	Clostridia	Clostridiales	Lachnospiraceae	NA	NA
ASV725	7.1269	-5.73351	0.0932225	0.241542	Bacteria	Bacteroidetes	Bacteroidia	Bacteroidales	Muribaculaceae	NA	NA
ASV1779	6.75831	-7.2011	0.0941379	0.24334	Bacteria	Bacteroidetes	Bacteroidia	Bacteroidales	Muribaculaceae	CAG-873	NA
ASV1622	6.78405	-6.95367	0.0941641	0.24334	Bacteria	Bacteroidetes	Bacteroidia	Bacteroidales	Muribaculaceae	NA	NA
ASV619	7.30828	-5.67536	0.0949929	0.245036	Bacteria	Bacteroidetes	Bacteroidia	Bacteroidales	Muribaculaceae	NA	NA
ASV1425	6.79551	-6.92297	0.0952162	0.245036	Bacteria	Firmicutes	Bacilli	Lactobacillales	NA	NA	NA
ASV884	7.05497	-6.07109	0.0952855	0.245036	Bacteria	Firmicutes	Clostridia	Clostridiales	Lachnospiraceae	Roseburia	NA
ASV1869	6.75732	-7.21646	0.0953196	0.245036	Bacteria	Bacteroidetes	Bacteroidia	Bacteroidales	NA	NA	NA
ASV481	7.67369	-5.46015	0.0956717	0.245325	Bacteria	Firmicutes	Clostridia	Clostridiales	Lachnospiraceae	Lachnospiraceae_UCG-006	NA
ASV1759	6.75831	-7.17342	0.0956818	0.245325	Bacteria	Firmicutes	Bacilli	Lactobacillales	Carnobacteriaceae	NA	NA
ASV1022	6.91977	-6.33998	0.0959414	0.24567	Bacteria	Firmicutes	Clostridia	Clostridiales	Lachnospiraceae	NA	NA
ASV726	7.16661	-5.81608	0.0961349	0.245845	Bacteria	Firmicutes	Clostridia	Clostridiales	Peptococcaceae	Peptococcus	NA
ASV762	7.06123	-6.10537	0.0986413	0.251927	Bacteria	Firmicutes	Erysipelotrichia	Erysipelotrichales	Erysipelotrichaceae	Faecalibaculum	NA
ASV815	7.07709	-5.92021	0.0990206	0.252051	Bacteria	Bacteroidetes	Bacteroidia	Bacteroidales	Muribaculaceae	NA	NA
ASV1053	6.88368	-6.88688	0.099036	0.252051	Bacteria	Firmicutes	Clostridia	Clostridiales	Lachnospiraceae	Lachnospiraceae_NK4A136_group	NA
ASV1160	6.8323	-6.6908	0.0991487	0.252051	Bacteria	Firmicutes	Erysipelotrichia	Erysipelotrichales	Erysipelotrichaceae	Faecalibaculum	NA
ASV157	9.12765	-5.02915	0.0992035	0.252051	Bacteria	Firmicutes	Clostridia	Clostridiales	Lachnospiraceae	NA	NA
ASV765	7.06559	-5.87832	0.0997791	0.253186	Bacteria	Bacteroidetes	Bacteroidia	Bacteroidales	Muribaculaceae	NA	NA
ASV1836	6.75432	-7.28516	0.100035	0.253358	Bacteria	Firmicutes	Clostridia	Clostridiales	Ruminococcaceae	NA	NA
ASV664	7.18085	-5.79723	0.100152	0.253358	Bacteria	Firmicutes	Clostridia	Clostridiales	Lachnospiraceae	NA	NA
ASV1362	6.78852	-6.99161	0.100234	0.253358	Bacteria	Firmicutes	Clostridia	Clostridiales	Ruminococcaceae	NA	NA
ASV1736	6.76431	-7.1892	0.100481	0.253656	Bacteria	Bacteroidetes	Bacteroidia	Bacteroidales	Muribaculaceae	CAG-873	NA
ASV536	7.29025	-5.97109	0.100725	0.253945	Bacteria	Firmicutes	Clostridia	Clostridiales	Lachnospiraceae	Lachnoclostridium	NA
ASV667	7.18806	-5.75254	0.101035	0.254401	Bacteria	Bacteroidetes	Bacteroidia	Bacteroidales	Muribaculaceae	NA	NA
ASV1068	6.86983	-6.69183	0.101383	0.254951	Bacteria	Firmicutes	Clostridia	Clostridiales	Lachnospiraceae	NA	NA
ASV532	7.40809	-5.59094	0.102151	0.256552	Bacteria	Firmicutes	Clostridia	Clostridiales	Ruminococcaceae	Ruminiclostridium_9	NA
ASV288	8.33438	-5.17992	0.102559	0.257249	Bacteria	Firmicutes	Clostridia	Clostridiales	Lachnospiraceae	GCA-900066575	NA
ASV628	6.93184	-6.48886	0.102991	0.258002	Bacteria	Firmicutes	Clostridia	Clostridiales	Ruminococcaceae	Ruminococcaceae_UCG-014	NA
ASV1373	6.78782	-6.97432	0.104106	0.260162	Bacteria	Bacteroidetes	Bacteroidia	Bacteroidales	Muribaculaceae	CAG-873	NA
ASV1481	6.79555	-6.89469	0.104118	0.260162	Bacteria	Firmicutes	Clostridia	Clostridiales	Lachnospiraceae	NA	NA
ASV332	7.37557	-6.24404	0.105166	0.262331	Bacteria	Firmicutes	Clostridia	Clostridiales	Ruminococcaceae	Oscillibacter	NA
ASV216	8.51855	-5.24543	0.105253	0.262331	Bacteria	Firmicutes	Clostridia	Clostridiales	Lachnospiraceae	NA	NA
ASV91	9.21983	-5.1975	0.105529	0.262686	Bacteria	Firmicutes	Clostridia	Clostridiales	Lachnospiraceae	NA	NA
ASV708	7.15422	-5.87927	0.105896	0.263228	Bacteria	Firmicutes	Clostridia	Clostridiales	Lachnospiraceae	Lachnospiraceae_FCS020_group	NA
ASV1847	6.7623	-7.27283	0.106015	0.263228	Bacteria	Bacteroidetes	Bacteroidia	Bacteroidales	Muribaculaceae	NA	NA
ASV447	7.62078	-5.71335	0.106417	0.263714	Bacteria	Firmicutes	Clostridia	Clostridiales	Lachnospiraceae	NA	NA
ASV720	7.09743	-5.9921	0.106479	0.263714	Bacteria	Bacteroidetes	Bacteroidia	Bacteroidales	Muribaculaceae	NA	NA
ASV343	6.75432	-7.37296	0.106802	0.26418	Bacteria	Firmicutes	Bacilli	Lactobacillales	Lactobacillaceae	Lactobacillus	NA
ASV1601	6.77482	-7.12319	0.108022	0.266862	Bacteria	Firmicutes	Clostridia	Clostridiales	Ruminococcaceae	Phocea	NA
ASV1382	6.79353	-7.07149	0.108453	0.267504	Bacteria	Firmicutes	Clostridia	Clostridiales	Lachnospiraceae	NA	NA
ASV296	7.64465	-6.05184	0.108554	0.267504	Bacteria	Firmicutes	Clostridia	Clostridiales	Lachnospiraceae	Lachnospiraceae_NK4A136_group	NA
ASV657	7.13439	-6.11867	0.108754	0.26766	Bacteria	Firmicutes	Clostridia	Clostridiales	Lachnospiraceae	GCA-900066575	NA
ASV1826	6.75432	-7.39349	0.108917	0.267726	Bacteria	Firmicutes	Clostridia	Clostridiales	Lachnospiraceae	NA	NA
ASV1958	6.74531	-7.51944	0.109418	0.268308	Bacteria	Bacteroidetes	Bacteroidia	Bacteroidales	Rikenellaceae	NA	NA
ASV1162	6.83558	-6.89544	0.109427	0.268308	Bacteria	Firmicutes	Clostridia	Clostridiales	Family_XIII	NA	NA
ASV223	8.85431	-5.16519	0.109877	0.269075	Bacteria	Bacteroidetes	Bacteroidia	Bacteroidales	Muribaculaceae	NA	NA
ASV382	7.9688	-5.89542	0.111429	0.272535	Bacteria	Firmicutes	Erysipelotrichia	Erysipelotrichales	Erysipelotrichaceae	Turicibacter	NA
ASV1723	6.76431	-7.27914	0.111841	0.272929	Bacteria	Firmicutes	Clostridia	Clostridiales	Lachnospiraceae	NA	NA
ASV152	8.59303	-5.36216	0.111868	0.272929	Bacteria	Firmicutes	Clostridia	Clostridiales	Lachnospiraceae	A2	NA
ASV290	8.25571	-5.26997	0.113555	0.276375	Bacteria	Tenericutes	Mollicutes	Mollicutes_RF39	NA	NA	NA
ASV320	7.44269	-6.30428	0.113589	0.276375	Bacteria	Firmicutes	Clostridia	Clostridiales	Ruminococcaceae	Oscillibacter	NA
ASV1854	6.75381	-7.39984	0.113794	0.276375	Bacteria	Firmicutes	Clostridia	Clostridiales	Lachnospiraceae	Lachnospiraceae_NK4A136_group	NA
ASV135	8.87617	-5.3368	0.113843	0.276375	Bacteria	Firmicutes	Clostridia	Clostridiales	Lachnospiraceae	A2	NA
ASV125	9.72623	-5.11932	0.114276	0.276979	Bacteria	Firmicutes	Clostridia	Clostridiales	Lachnospiraceae	NA	NA
ASV1929	6.74681	-7.54735	0.114374	0.276979	Bacteria	Firmicutes	Clostridia	Clostridiales	Lachnospiraceae	ASF356	NA
ASV1115	6.81037	-7.01823	0.11587	0.280257	Bacteria	Firmicutes	Clostridia	Clostridiales	Ruminococcaceae	Butyricicoccus	NA
ASV598	7.32519	-6.16918	0.11604	0.280323	Bacteria	Firmicutes	Clostridia	Clostridiales	Lachnospiraceae	NA	NA
ASV832	6.90714	-6.6609	0.116883	0.282012	Bacteria	Firmicutes	Clostridia	Clostridiales	Lachnospiraceae	Lachnospiraceae_NK4A136_group	NA
ASV1442	6.78903	-7.22426	0.117464	0.283066	Bacteria	Firmicutes	Clostridia	Clostridiales	Clostridiales_vadinBB60_group	NA	NA
ASV1141	6.86617	-6.83446	0.117626	0.28311	Bacteria	Firmicutes	Clostridia	Clostridiales	Ruminococcaceae	Ruminiclostridium_5	NA
ASV806	7.03052	-6.01116	0.117843	0.283285	Bacteria	Firmicutes	Clostridia	Clostridiales	Lachnospiraceae	Roseburia	NA
ASV412	7.70978	-5.72518	0.118732	0.285074	Bacteria	Firmicutes	Clostridia	Clostridiales	Lachnospiraceae	A2	NA
ASV1087	6.81723	-6.97901	0.11963	0.286877	Bacteria	Firmicutes	Clostridia	Clostridiales	Lachnospiraceae	NA	NA
ASV160	9.21622	-5.18913	0.121251	0.290411	Bacteria	Firmicutes	Clostridia	Clostridiales	Lachnospiraceae	Lachnoclostridium	NA
ASV1572	6.77929	-7.27433	0.122092	0.292068	Bacteria	Firmicutes	Clostridia	Clostridiales	Lachnospiraceae	NA	NA
ASV1758	6.76581	-7.30401	0.122557	0.292826	Bacteria	Firmicutes	Clostridia	Clostridiales	Lachnospiraceae	NA	NA
ASV1862	6.75681	-7.47071	0.122765	0.292966	Bacteria	Firmicutes	NA	NA	NA	NA	NA
ASV1377	6.81576	-6.83994	0.123199	0.293566	Bacteria	Firmicutes	Clostridia	Clostridiales	Lachnospiraceae	NA	NA
ASV638	7.17565	-6.15183	0.123316	0.293566	Bacteria	Firmicutes	Clostridia	Clostridiales	Lachnospiraceae	GCA-900066575	NA
ASV552	7.38419	-5.79272	0.123488	0.293619	Bacteria	Firmicutes	Clostridia	Clostridiales	Lachnospiraceae	NA	NA
ASV1825	6.7593	-7.36085	0.123847	0.294118	Bacteria	Bacteroidetes	Bacteroidia	NA	NA	NA	NA
ASV1663	6.76431	-7.3467	0.124119	0.294407	Bacteria	Bacteroidetes	Bacteroidia	NA	NA	NA	NA
ASV260	8.12867	-5.3647	0.124868	0.295827	Bacteria	Firmicutes	Clostridia	Clostridiales	Lachnospiraceae	NA	NA
ASV429	7.85983	-5.55859	0.125642	0.296951	Bacteria	Firmicutes	Clostridia	Clostridiales	Lachnospiraceae	NA	NA
ASV1766	6.75282	-7.5129	0.125645	0.296951	Bacteria	Firmicutes	Clostridia	Clostridiales	Lachnospiraceae	NA	NA
ASV98	9.64709	-5.35053	0.126299	0.298138	Bacteria	Firmicutes	Clostridia	Clostridiales	Lachnospiraceae	NA	NA
ASV625	7.35586	-6.01196	0.126616	0.298528	Bacteria	Bacteroidetes	Bacteroidia	Bacteroidales	Muribaculaceae	NA	NA
ASV1144	6.85716	-7.10461	0.126776	0.298547	Bacteria	Firmicutes	Clostridia	Clostridiales	Lachnospiraceae	Lachnospiraceae_NK4A136_group	NA
ASV1156	6.85213	-6.95222	0.127029	0.298785	Bacteria	Firmicutes	Clostridia	Clostridiales	Family_XIII	NA	NA
ASV820	7.04104	-6.10113	0.127559	0.299488	Bacteria	Bacteroidetes	Bacteroidia	Bacteroidales	Muribaculaceae	NA	NA
ASV130	9.43222	-5.21362	0.127633	0.299488	Bacteria	Firmicutes	Clostridia	Clostridiales	Ruminococcaceae	Intestinimonas	NA
ASV1078	6.8485	-6.84099	0.127987	0.299708	Bacteria	Patescibacteria	Saccharimonadia	Saccharimonadales	Saccharimonadaceae	Candidatus_Saccharimonas	NA
ASV435	7.75181	-5.56455	0.128136	0.299708	Bacteria	Firmicutes	Clostridia	Clostridiales	Lachnospiraceae	Lachnoclostridium	NA
ASV774	7.07415	-6.32676	0.128308	0.299708	Bacteria	Firmicutes	Erysipelotrichia	Erysipelotrichales	Erysipelotrichaceae	Faecalibaculum	NA
ASV1712	6.76281	-7.31203	0.128337	0.299708	Bacteria	Firmicutes	Clostridia	Clostridiales	Ruminococcaceae	NA	NA
ASV599	7.26067	-6.22194	0.129089	0.301105	Bacteria	Firmicutes	Clostridia	Clostridiales	Ruminococcaceae	Ruminococcaceae_UCG-014	NA
ASV752	7.08619	-6.11679	0.129408	0.301469	Bacteria	Bacteroidetes	Bacteroidia	Bacteroidales	Muribaculaceae	NA	NA
ASV1405	6.7937	-7.14655	0.129552	0.301469	Bacteria	Firmicutes	Clostridia	Clostridiales	Lachnospiraceae	NA	NA
ASV1875	6.75582	-7.49126	0.130952	0.304367	Bacteria	Bacteroidetes	Bacteroidia	Bacteroidales	NA	NA	NA
ASV635	6.74681	-7.61368	0.131249	0.304697	Bacteria	Proteobacteria	Gammaproteobacteria	Pseudomonadales	Pseudomonadaceae	Pseudomonas	NA
ASV1773	6.75981	-7.33504	0.131771	0.305188	Bacteria	Firmicutes	Clostridia	Clostridiales	Lachnospiraceae	Lachnospiraceae_UCG-001	NA
ASV1685	6.76403	-7.37025	0.13189	0.305188	Bacteria	Firmicutes	Clostridia	Clostridiales	Ruminococcaceae	Ruminococcaceae_UCG-014	NA
ASV151	9.59183	-5.22169	0.131927	0.305188	Bacteria	Bacteroidetes	Bacteroidia	Bacteroidales	Muribaculaceae	NA	NA
ASV416	7.13294	-6.43722	0.132182	0.305419	Bacteria	Bacteroidetes	Bacteroidia	Bacteroidales	Muribaculaceae	NA	NA
ASV573	7.35172	-5.99884	0.132414	0.305595	Bacteria	Firmicutes	Clostridia	Clostridiales	Ruminococcaceae	Intestinimonas	NA
ASV1633	6.76933	-7.40787	0.133035	0.306346	Bacteria	Firmicutes	Clostridia	Clostridiales	Lachnospiraceae	A2	NA
ASV972	6.9706	-6.656	0.133052	0.306346	Bacteria	Firmicutes	Clostridia	Clostridiales	Ruminococcaceae	Ruminiclostridium_9	NA
ASV93	9.06717	-5.43663	0.134038	0.308257	Bacteria	Firmicutes	Clostridia	Clostridiales	Lachnospiraceae	NA	NA
ASV874	7.02023	-6.40698	0.134448	0.308838	Bacteria	Firmicutes	Erysipelotrichia	Erysipelotrichales	Erysipelotrichaceae	Faecalibaculum	NA
ASV1934	6.74531	-7.68276	0.135176	0.310147	Bacteria	Firmicutes	Clostridia	Clostridiales	Clostridiales_vadinBB60_group	NA	NA
ASV641	7.27496	-6.06501	0.1363	0.31236	Bacteria	Firmicutes	Clostridia	Clostridiales	Lachnospiraceae	ASF356	NA
ASV1095	6.84829	-6.91013	0.136866	0.313292	Bacteria	Firmicutes	Clostridia	Clostridiales	Lachnospiraceae	NA	NA
ASV931	7.03209	-6.3703	0.137042	0.313329	Bacteria	Firmicutes	Bacilli	Lactobacillales	Lactobacillaceae	Lactobacillus	NA
ASV1737	6.76633	-7.38309	0.137437	0.313681	Bacteria	Firmicutes	Clostridia	Clostridiales	Ruminococcaceae	NA	NA
ASV1924	6.75231	-7.58058	0.137515	0.313681	Bacteria	Firmicutes	Erysipelotrichia	Erysipelotrichales	Erysipelotrichaceae	Candidatus_Stoquefichus	NA
ASV1719	6.75831	-7.49953	0.138017	0.314461	Bacteria	Bacteroidetes	Bacteroidia	Bacteroidales	Muribaculaceae	CAG-873	NA
ASV925	6.99826	-6.36958	0.13843	0.315036	Bacteria	Bacteroidetes	Bacteroidia	Bacteroidales	Muribaculaceae	NA	NA
ASV484	7.56802	-5.66576	0.138609	0.31508	Bacteria	Firmicutes	Clostridia	Clostridiales	Lachnospiraceae	NA	NA
ASV1164	6.85171	-6.88624	0.13914	0.315567	Bacteria	Firmicutes	Clostridia	Clostridiales	NA	NA	NA
ASV780	7.03589	-6.45528	0.139145	0.315567	Bacteria	Firmicutes	Clostridia	Clostridiales	Ruminococcaceae	Ruminococcaceae_UCG-004	NA
ASV768	7.08365	-6.28784	0.139453	0.315901	Bacteria	Firmicutes	Clostridia	Clostridiales	Ruminococcaceae	Ruminiclostridium	NA
ASV928	6.98487	-6.52325	0.140082	0.31696	Bacteria	Firmicutes	Clostridia	Clostridiales	Ruminococcaceae	Ruminiclostridium_9	NA
ASV213	8.19169	-5.94175	0.140254	0.316983	Bacteria	Firmicutes	Clostridia	Clostridiales	Lachnospiraceae	Lachnospiraceae_NK4A136_group	NA
ASV1637	6.76575	-7.32705	0.140804	0.317861	Bacteria	Tenericutes	Mollicutes	Mollicutes_RF39	NA	NA	NA
ASV1913	6.75081	-7.59767	0.141327	0.318619	Bacteria	Firmicutes	Clostridia	Clostridiales	Ruminococcaceae	NA	NA
ASV1893	6.74832	-7.65766	0.141464	0.318619	Bacteria	Bacteroidetes	Bacteroidia	Bacteroidales	NA	NA	NA
ASV722	7.11249	-6.27764	0.141659	0.318692	Bacteria	Bacteroidetes	Bacteroidia	Bacteroidales	Muribaculaceae	NA	NA
ASV227	8.53492	-5.43071	0.141937	0.318953	Bacteria	Firmicutes	Clostridia	Clostridiales	Lachnospiraceae	NA	NA
ASV1285	6.81202	-7.19957	0.142552	0.319764	Bacteria	Firmicutes	Clostridia	Clostridiales	Lachnospiraceae	A2	NA
ASV819	7.0975	-6.29944	0.142783	0.319764	Bacteria	Firmicutes	Bacilli	Lactobacillales	Lactobacillaceae	Lactobacillus	NA
ASV1322	6.77083	-7.42554	0.143121	0.319764	Bacteria	Firmicutes	Clostridia	Clostridiales	Ruminococcaceae	Butyricicoccus	NA
ASV742	7.07321	-6.30154	0.143155	0.319764	Bacteria	Firmicutes	Clostridia	Clostridiales	Lachnospiraceae	NA	NA
ASV1923	6.74832	-7.67003	0.143332	0.319764	Bacteria	Firmicutes	Clostridia	Clostridiales	Ruminococcaceae	NA	NA
ASV1368	6.80075	-7.2165	0.143361	0.319764	Bacteria	Firmicutes	Clostridia	Clostridiales	Lachnospiraceae	28-4	NA
ASV1118	6.85896	-6.99736	0.143438	0.319764	Bacteria	Firmicutes	Clostridia	Clostridiales	Ruminococcaceae	Angelakisella	NA
ASV472	7.63556	-5.87549	0.144515	0.321719	Bacteria	Firmicutes	Clostridia	Clostridiales	Lachnospiraceae	NA	NA
ASV1045	6.89689	-6.84791	0.144642	0.321719	Bacteria	Firmicutes	Clostridia	Clostridiales	Lachnospiraceae	NA	NA
ASV1110	6.87208	-7.02055	0.144877	0.321758	Bacteria	Firmicutes	Clostridia	Clostridiales	Lachnospiraceae	NA	NA
ASV1775	6.75732	-7.53038	0.144988	0.321758	Bacteria	Firmicutes	Clostridia	Clostridiales	Lachnospiraceae	NA	NA
ASV642	7.26068	-5.89844	0.145577	0.322497	Bacteria	Firmicutes	Clostridia	Clostridiales	Lachnospiraceae	Lachnospiraceae_FCS020_group	NA
ASV1652	6.77453	-7.51081	0.145649	0.322497	Bacteria	Firmicutes	Clostridia	Clostridiales	Lachnospiraceae	NA	NA
ASV1470	6.79057	-7.16363	0.146811	0.324703	Bacteria	Firmicutes	Clostridia	Clostridiales	Ruminococcaceae	Pseudoflavonifractor	NA
ASV380	7.81396	-5.73676	0.146995	0.324744	Bacteria	Firmicutes	Clostridia	Clostridiales	Lachnospiraceae	GCA-900066575	NA
ASV1814	6.76131	-7.42944	0.148365	0.327404	Bacteria	Firmicutes	Clostridia	Clostridiales	Lachnospiraceae	NA	NA
ASV859	7.02668	-6.37803	0.148953	0.328332	Bacteria	Bacteroidetes	Bacteroidia	Bacteroidales	Muribaculaceae	NA	NA
ASV127	9.30314	-5.35932	0.150458	0.331278	Bacteria	Firmicutes	Clostridia	Clostridiales	Lachnospiraceae	Lachnoclostridium	NA
ASV848	7.07634	-6.34549	0.150775	0.331603	Bacteria	Bacteroidetes	Bacteroidia	Bacteroidales	Muribaculaceae	NA	NA
ASV1084	6.86349	-6.79076	0.15218	0.33398	Bacteria	NA	NA	NA	NA	NA	NA
ASV707	7.19277	-6.09652	0.152196	0.33398	Bacteria	Firmicutes	Clostridia	Clostridiales	Ruminococcaceae	Anaerotruncus	NA
ASV1500	6.79479	-7.36344	0.152855	0.335045	Bacteria	Bacteroidetes	Bacteroidia	NA	NA	NA	NA
ASV948	7.0024	-6.58464	0.153022	0.335045	Bacteria	Firmicutes	Bacilli	Lactobacillales	Lactobacillaceae	Lactobacillus	NA
ASV1763	6.76431	-7.50804	0.153538	0.335639	Bacteria	Firmicutes	Erysipelotrichia	Erysipelotrichales	Erysipelotrichaceae	NA	NA
ASV1336	6.8003	-7.27327	0.153635	0.335639	Eukaryota	NA	NA	NA	NA	NA	NA
ASV13	13.5048	-5.25741	0.154242	0.33659	Bacteria	Bacteroidetes	Bacteroidia	Bacteroidales	Muribaculaceae	NA	NA
ASV389	7.9424	-5.72778	0.155301	0.338525	Bacteria	Firmicutes	Clostridia	Clostridiales	Lachnospiraceae	GCA-900066575	NA
ASV219	8.0368	-6.11424	0.155634	0.338875	Bacteria	Firmicutes	Clostridia	Clostridiales	Lachnospiraceae	NA	NA
ASV1274	6.82447	-7.20222	0.156223	0.339781	Bacteria	Firmicutes	Clostridia	Clostridiales	Lachnospiraceae	Lachnospiraceae_NK4A136_group	NA
ASV527	7.28502	-6.39076	0.156578	0.340176	Bacteria	Firmicutes	Clostridia	Clostridiales	Clostridiales_vadinBB60_group	NA	NA
ASV816	7.09141	-6.38609	0.157299	0.341071	Bacteria	Firmicutes	Bacilli	Lactobacillales	Lactobacillaceae	Lactobacillus	NA
ASV1541	6.77731	-7.42364	0.157495	0.341071	Bacteria	Firmicutes	Erysipelotrichia	Erysipelotrichales	Erysipelotrichaceae	Faecalibaculum	NA
ASV522	6.78295	-7.4823	0.157511	0.341071	Bacteria	Firmicutes	Clostridia	Clostridiales	Lachnospiraceae	Lachnospiraceae_NK4A136_group	NA
ASV594	7.40407	-5.9839	0.157839	0.341405	Bacteria	Firmicutes	Erysipelotrichia	Erysipelotrichales	Erysipelotrichaceae	Candidatus_Stoquefichus	NA
ASV263	8.17808	-5.6104	0.15829	0.342003	Bacteria	Firmicutes	Clostridia	Clostridiales	Ruminococcaceae	Ruminiclostridium	NA
ASV141	9.23687	-5.4801	0.160054	0.345434	Bacteria	Firmicutes	Clostridia	Clostridiales	Lachnospiraceae	NA	NA
ASV321	7.52579	-5.97545	0.161057	0.346952	Bacteria	Firmicutes	Clostridia	Clostridiales	Lachnospiraceae	Lachnospiraceae_NK4A136_group	NA
ASV1126	6.87828	-6.82418	0.16111	0.346952	Bacteria	Firmicutes	Clostridia	Clostridiales	Eubacteriaceae	Anaerofustis	NA
ASV958	6.99594	-6.47533	0.162035	0.348562	Bacteria	Bacteroidetes	Bacteroidia	Bacteroidales	Rikenellaceae	Alistipes	NA
ASV1244	6.77656	-7.45208	0.162538	0.349261	Bacteria	Firmicutes	Clostridia	Clostridiales	Ruminococcaceae	Butyricicoccus	NA
ASV777	7.10374	-6.41276	0.163588	0.350791	Bacteria	Bacteroidetes	Bacteroidia	Bacteroidales	Muribaculaceae	NA	NA
ASV506	7.3762	-6.09532	0.163607	0.350791	Bacteria	Firmicutes	Clostridia	Clostridiales	Lachnospiraceae	Lachnospiraceae_UCG-001	NA
ASV64	9.61065	-5.37349	0.164066	0.351215	Bacteria	Firmicutes	Clostridia	Clostridiales	Lachnospiraceae	A2	NA
ASV789	6.93709	-7.24224	0.164163	0.351215	Bacteria	Firmicutes	Clostridia	Clostridiales	Lachnospiraceae	Lachnospiraceae_NK4A136_group	NA
ASV434	7.81479	-5.82306	0.164426	0.351397	Bacteria	Firmicutes	Clostridia	Clostridiales	Lachnospiraceae	ASF356	NA
ASV1111	6.83956	-7.19577	0.165007	0.352255	Bacteria	Firmicutes	Clostridia	Clostridiales	Ruminococcaceae	Ruminiclostridium	NA
ASV1734	6.76182	-7.61713	0.166012	0.354015	Bacteria	Firmicutes	Clostridia	Clostridiales	Ruminococcaceae	NA	NA
ASV78	9.72729	-5.38072	0.16651	0.354354	Bacteria	Firmicutes	Clostridia	Clostridiales	Lachnospiraceae	NA	NA
ASV1906	6.75432	-7.70328	0.166532	0.354354	Bacteria	Firmicutes	Bacilli	Lactobacillales	Carnobacteriaceae	Atopobacter	NA
ASV1108	6.87489	-6.91423	0.166961	0.35453	Bacteria	Firmicutes	Clostridia	Clostridiales	Ruminococcaceae	Ruminococcaceae_UCG-014	NA
ASV686	7.11427	-6.62734	0.166976	0.35453	Bacteria	Firmicutes	Clostridia	Clostridiales	Lachnospiraceae	NA	NA
ASV1777	6.75582	-7.70254	0.168361	0.356867	Bacteria	Bacteroidetes	Bacteroidia	Bacteroidales	Muribaculaceae	CAG-873	NA
ASV1959	6.7463	-7.83718	0.16859	0.356867	Bacteria	Proteobacteria	Gammaproteobacteria	Betaproteobacteriales	Burkholderiaceae	Parasutterella	NA
ASV1416	6.7958	-7.43109	0.168646	0.356867	Bacteria	Firmicutes	Clostridia	Clostridiales	Lachnospiraceae	NA	NA
ASV86	9.46795	-5.40131	0.168803	0.356867	Bacteria	Firmicutes	Clostridia	Clostridiales	Lachnospiraceae	NA	NA
ASV876	7.02817	-6.50097	0.17013	0.359044	Bacteria	Firmicutes	Clostridia	Clostridiales	Ruminococcaceae	Intestinimonas	NA
ASV1785	6.76581	-7.55947	0.170374	0.359044	Bacteria	Firmicutes	Clostridia	Clostridiales	Ruminococcaceae	Ruminococcaceae_UCG-014	NA
ASV1626	6.7723	-7.59637	0.170381	0.359044	Bacteria	NA	NA	NA	NA	NA	NA
ASV117	9.70414	-5.41084	0.170598	0.359116	Bacteria	Firmicutes	Clostridia	Clostridiales	Lachnospiraceae	NA	NA
ASV1845	6.75381	-7.72984	0.171003	0.359582	Bacteria	Bacteroidetes	Bacteroidia	Bacteroidales	NA	NA	NA
ASV677	7.0386	-6.80777	0.171535	0.360316	Bacteria	Firmicutes	Clostridia	Clostridiales	Ruminococcaceae	Ruminococcaceae_UCG-014	NA
ASV770	6.95196	-7.00125	0.171801	0.360488	Bacteria	Firmicutes	Clostridia	Clostridiales	Lachnospiraceae	Lachnospiraceae_NK4A136_group	NA
ASV1721	6.76182	-7.6552	0.172013	0.360549	Bacteria	Bacteroidetes	Bacteroidia	Bacteroidales	Muribaculaceae	NA	NA
ASV1586	6.77852	-7.53974	0.172468	0.360968	Bacteria	Bacteroidetes	Bacteroidia	Bacteroidales	Muribaculaceae	CAG-873	NA
ASV1561	6.7843	-7.53586	0.172581	0.360968	Bacteria	Firmicutes	Clostridia	Clostridiales	Ruminococcaceae	Angelakisella	NA
ASV161	7.47842	-6.09708	0.173637	0.362791	Bacteria	Proteobacteria	Gammaproteobacteria	Enterobacteriales	Enterobacteriaceae	Escherichia/Shigella	coli
ASV329	8.22613	-5.66129	0.174528	0.363928	Bacteria	Firmicutes	Clostridia	Clostridiales	Lachnospiraceae	NA	NA
ASV456	7.611	-5.88742	0.174552	0.363928	Bacteria	Firmicutes	Clostridia	Clostridiales	Lachnospiraceae	GCA-900066575	NA
ASV1310	6.79061	-7.50909	0.176426	0.367445	Bacteria	Firmicutes	Clostridia	Clostridiales	Lachnospiraceae	Lachnospiraceae_NK4A136_group	NA
ASV1681	6.7668	-7.58024	0.176685	0.367595	Bacteria	Firmicutes	Clostridia	Clostridiales	Ruminococcaceae	NA	NA
ASV1300	6.79331	-7.26318	0.177155	0.368183	Bacteria	Firmicutes	Clostridia	Clostridiales	Ruminococcaceae	Ruminococcaceae_UCG-014	NA
ASV1311	6.78229	-7.50634	0.177675	0.368726	Bacteria	Firmicutes	Clostridia	Clostridiales	Lachnospiraceae	A2	NA
ASV1502	6.77003	-7.6222	0.177792	0.368726	Bacteria	Firmicutes	Clostridia	Clostridiales	Ruminococcaceae	Butyricicoccus	NA
ASV99	10.0785	-5.41932	0.178319	0.369428	Bacteria	Firmicutes	Clostridia	Clostridiales	Lachnospiraceae	NA	NA
ASV618	7.39721	-6.16112	0.178567	0.369552	Bacteria	Bacteroidetes	Bacteroidia	Bacteroidales	Muribaculaceae	NA	NA
ASV49	10.8565	-5.40959	0.179049	0.369656	Bacteria	Firmicutes	Clostridia	Clostridiales	Lachnospiraceae	NA	NA
ASV401	8.02177	-5.69595	0.179119	0.369656	Bacteria	Firmicutes	Clostridia	Clostridiales	Christensenellaceae	NA	NA
ASV784	7.06763	-6.46093	0.179182	0.369656	Bacteria	Firmicutes	Clostridia	Clostridiales	Clostridiales_vadinBB60_group	NA	NA
ASV769	7.11239	-6.56802	0.179447	0.369816	Bacteria	Bacteroidetes	Bacteroidia	Bacteroidales	Muribaculaceae	NA	NA
ASV92	9.92853	-5.42767	0.179655	0.369855	Bacteria	Firmicutes	Clostridia	Clostridiales	Clostridiaceae_1	Clostridium_sensu_stricto_1	NA
ASV873	7.00007	-6.65948	0.180023	0.370225	Bacteria	Firmicutes	Clostridia	Clostridiales	Ruminococcaceae	NA	NA
ASV669	7.21478	-6.42573	0.180473	0.370763	Bacteria	Firmicutes	Clostridia	Clostridiales	Lachnospiraceae	Marvinbryantia	NA
ASV1094	6.88326	-7.0293	0.180844	0.370915	Bacteria	Firmicutes	Clostridia	Clostridiales	Lachnospiraceae	Lachnospiraceae_UCG-006	NA
ASV1340	6.80081	-7.28917	0.180925	0.370915	Bacteria	Bacteroidetes	Bacteroidia	Bacteroidales	NA	NA	NA
ASV465	7.55288	-5.93197	0.181293	0.371283	Bacteria	Firmicutes	Clostridia	Clostridiales	Lachnospiraceae	NA	NA
ASV384	8.00658	-5.79324	0.181735	0.371563	Bacteria	Firmicutes	Clostridia	Clostridiales	Lachnospiraceae	NA	NA
ASV487	7.5495	-6.07435	0.181809	0.371563	Bacteria	Firmicutes	Clostridia	Clostridiales	Ruminococcaceae	Candidatus_Soleaferrea	NA
ASV1526	6.77581	-7.63037	0.182092	0.371756	Bacteria	Bacteroidetes	Bacteroidia	Bacteroidales	Muribaculaceae	CAG-873	NA
ASV1578	6.78643	-7.51379	0.18243	0.372059	Bacteria	Firmicutes	Clostridia	Clostridiales	Ruminococcaceae	Ruminococcaceae_UCG-014	NA
ASV1003	6.94592	-6.78754	0.183152	0.373144	Bacteria	Bacteroidetes	Bacteroidia	Bacteroidales	Muribaculaceae	NA	NA
ASV492	7.44175	-6.09109	0.183973	0.37437	Bacteria	Firmicutes	Clostridia	Clostridiales	Ruminococcaceae	Oscillibacter	NA
ASV1318	6.81393	-7.4035	0.184212	0.37437	Bacteria	Firmicutes	Clostridia	Clostridiales	Lachnospiraceae	NA	NA
ASV1515	6.80254	-7.42918	0.184326	0.37437	Bacteria	Bacteroidetes	Bacteroidia	Bacteroidales	NA	NA	NA
ASV409	7.94645	-5.79528	0.184654	0.374648	Bacteria	Firmicutes	Clostridia	Clostridiales	Lachnospiraceae	NA	NA
ASV1186	6.83279	-7.35291	0.184851	0.374662	Bacteria	Firmicutes	Clostridia	Clostridiales	Clostridiales_vadinBB60_group	NA	NA
ASV1798	6.75882	-7.78705	0.186526	0.377345	Bacteria	Bacteroidetes	Bacteroidia	Bacteroidales	Porphyromonadaceae	NA	NA
ASV1017	6.93871	-6.76205	0.186559	0.377345	Bacteria	Bacteroidetes	Bacteroidia	Bacteroidales	Muribaculaceae	NA	NA
ASV945	6.9815	-6.76886	0.186927	0.3777	Bacteria	Bacteroidetes	Bacteroidia	Bacteroidales	Muribaculaceae	NA	NA
ASV428	7.82881	-5.86882	0.187347	0.37816	Bacteria	Firmicutes	Clostridia	Clostridiales	Lachnospiraceae	NA	NA
ASV1075	6.86252	-7.02159	0.188873	0.380848	Bacteria	Firmicutes	Clostridia	Clostridiales	Family_XIII	NA	NA
ASV1129	6.82363	-7.4819	0.189511	0.381502	Bacteria	Firmicutes	Clostridia	Clostridiales	Lachnospiraceae	Acetatifactor	NA
ASV631	7.30019	-6.19622	0.189586	0.381502	Bacteria	Firmicutes	Clostridia	Clostridiales	Ruminococcaceae	Candidatus_Soleaferrea	NA
ASV1296	6.79271	-7.46127	0.190146	0.382058	Bacteria	Firmicutes	Clostridia	Clostridiales	Ruminococcaceae	Ruminococcaceae_UCG-013	NA
ASV1399	6.7899	-7.51702	0.190251	0.382058	Bacteria	Firmicutes	Clostridia	Clostridiales	Ruminococcaceae	Ruminiclostridium_9	NA
ASV403	7.80598	-5.85005	0.190543	0.382253	Bacteria	Firmicutes	Clostridia	Clostridiales	Ruminococcaceae	NA	NA
ASV1591	6.77355	-7.59257	0.192263	0.38531	Bacteria	Firmicutes	Bacilli	Lactobacillales	Streptococcaceae	Streptococcus	NA
ASV1119	6.83406	-7.29093	0.192773	0.385938	Bacteria	Firmicutes	Clostridia	Clostridiales	Lachnospiraceae	Roseburia	NA
ASV955	7.01548	-6.58244	0.194235	0.388469	Bacteria	Bacteroidetes	Bacteroidia	Bacteroidales	Rikenellaceae	Alistipes	NA
ASV439	7.64908	-6.06615	0.195034	0.389671	Bacteria	Firmicutes	Clostridia	Clostridiales	Lachnospiraceae	NA	NA
ASV851	6.98749	-6.71565	0.195906	0.391007	Bacteria	Firmicutes	Clostridia	Clostridiales	Ruminococcaceae	Ruminiclostridium_9	NA
ASV1469	6.79752	-7.53635	0.196101	0.391007	Bacteria	Firmicutes	NA	NA	NA	NA	NA
ASV807	7.09417	-6.50349	0.197534	0.393465	Bacteria	Firmicutes	Clostridia	Clostridiales	Lachnospiraceae	Lachnoclostridium	NA
ASV933	6.99382	-6.68424	0.197788	0.393572	Bacteria	Firmicutes	Clostridia	Clostridiales	Lachnospiraceae	NA	NA
ASV1484	6.80206	-7.57153	0.198716	0.395019	Bacteria	Firmicutes	Clostridia	Clostridiales	Lachnospiraceae	Lachnospiraceae_NK4A136_group	NA
ASV482	7.50423	-6.19475	0.199509	0.3961	Bacteria	Firmicutes	Clostridia	Clostridiales	Lachnospiraceae	GCA-900066575	NA
ASV345	8.11436	-5.84423	0.199942	0.3961	Bacteria	Firmicutes	Clostridia	Clostridiales	Lachnospiraceae	Lachnospiraceae_UCG-006	NA
ASV1793	6.74681	-7.96479	0.200025	0.3961	Bacteria	Firmicutes	Clostridia	Clostridiales	Lachnospiraceae	Acetatifactor	NA
ASV754	7.05106	-6.55533	0.200067	0.3961	Bacteria	Firmicutes	Clostridia	Clostridiales	Lachnospiraceae	NA	NA
ASV1950	6.74681	-7.98212	0.201728	0.39806	Eukaryota	NA	NA	NA	NA	NA	NA
ASV1849	6.75831	-7.86261	0.201817	0.39806	Bacteria	Firmicutes	Clostridia	Clostridiales	Ruminococcaceae	NA	NA
ASV1884	6.75531	-7.85363	0.201842	0.39806	Bacteria	Firmicutes	Clostridia	Clostridiales	Lachnospiraceae	Acetatifactor	NA
ASV1856	6.75381	-7.84637	0.201868	0.39806	Bacteria	Firmicutes	Clostridia	Clostridiales	Lachnospiraceae	Lachnospiraceae_UCG-006	NA
ASV1459	6.78204	-7.55606	0.202278	0.39847	Bacteria	Bacteroidetes	Bacteroidia	Bacteroidales	Muribaculaceae	CAG-873	NA
ASV606	7.31028	-6.35724	0.202585	0.398675	Bacteria	Firmicutes	Clostridia	Clostridiales	Lachnospiraceae	Lachnospiraceae_FCS020_group	NA
ASV1808	6.75282	-7.93551	0.203142	0.399369	Bacteria	Bacteroidetes	Bacteroidia	Bacteroidales	NA	NA	NA
ASV1451	6.79846	-7.60625	0.203642	0.399954	Bacteria	Firmicutes	Clostridia	Clostridiales	Lachnospiraceae	Lachnoclostridium	NA
ASV1704	6.77083	-7.67527	0.204833	0.401891	Bacteria	Bacteroidetes	Bacteroidia	Bacteroidales	Muribaculaceae	CAG-873	NA
ASV531	7.42952	-6.06492	0.20527	0.402345	Bacteria	Firmicutes	Clostridia	Clostridiales	Ruminococcaceae	NA	NA
ASV1308	6.79614	-7.54473	0.20564	0.40263	Bacteria	Firmicutes	Clostridia	Clostridiales	Ruminococcaceae	Ruminococcaceae_UCG-014	NA
ASV738	6.9954	-7.15079	0.205825	0.40263	Bacteria	Firmicutes	Clostridia	Clostridiales	Lachnospiraceae	Lachnospiraceae_NK4A136_group	NA
ASV1335	6.75808	-7.85266	0.206302	0.403162	Bacteria	Proteobacteria	Gammaproteobacteria	Pseudomonadales	Moraxellaceae	Acinetobacter	NA
ASV48	11.627	-5.50116	0.207777	0.405516	Bacteria	Bacteroidetes	Bacteroidia	Bacteroidales	Muribaculaceae	NA	NA
ASV1096	6.76626	-7.80317	0.20792	0.405516	Bacteria	Proteobacteria	Gammaproteobacteria	Pseudomonadales	Moraxellaceae	Acinetobacter	NA
ASV1086	6.85379	-7.18294	0.209934	0.408806	Bacteria	Bacteroidetes	Bacteroidia	Bacteroidales	Muribaculaceae	CAG-873	NA
ASV306	8.15907	-5.77054	0.210023	0.408806	Bacteria	Firmicutes	Clostridia	Clostridiales	Lachnospiraceae	GCA-900066575	NA
ASV1839	6.7623	-7.79611	0.211353	0.410683	Bacteria	Firmicutes	Clostridia	Clostridiales	Lachnospiraceae	ASF356	NA
ASV1919	6.7548	-7.85225	0.211406	0.410683	Bacteria	Firmicutes	Clostridia	Clostridiales	Lachnospiraceae	NA	NA
ASV1292	6.81529	-7.33393	0.211668	0.410787	Bacteria	NA	NA	NA	NA	NA	NA
ASV1476	6.78241	-7.65414	0.212779	0.412363	Bacteria	Proteobacteria	Gammaproteobacteria	Enterobacteriales	Enterobacteriaceae	NA	NA
ASV1706	6.77083	-7.75821	0.2129	0.412363	Bacteria	NA	NA	NA	NA	NA	NA
ASV1408	6.79357	-7.49206	0.214787	0.415545	Bacteria	NA	NA	NA	NA	NA	NA
ASV1286	6.80794	-7.55248	0.214978	0.415545	Bacteria	Firmicutes	Clostridia	Clostridiales	Lachnospiraceae	Lachnospiraceae_NK4A136_group	NA
ASV1797	6.75681	-7.85428	0.215517	0.415545	Bacteria	Firmicutes	Clostridia	Clostridiales	Family_XIII	NA	NA
ASV231	6.74982	-7.95605	0.215537	0.415545	Bacteria	Firmicutes	Bacilli	Bacillales	Bacillaceae	Bacillus	NA
ASV829	7.04102	-6.94935	0.215711	0.415545	Bacteria	Actinobacteria	Coriobacteriia	Coriobacteriales	Eggerthellaceae	Enterorhabdus	NA
ASV1768	6.76581	-7.76951	0.215817	0.415545	Bacteria	Firmicutes	Clostridia	Clostridiales	Lachnospiraceae	NA	NA
ASV1039	6.87201	-7.24123	0.216024	0.415545	Bacteria	Firmicutes	Clostridia	Clostridiales	Ruminococcaceae	NA	NA
ASV1609	6.7653	-7.67654	0.217129	0.416637	Bacteria	NA	NA	NA	NA	NA	NA
ASV71	9.36736	-5.59739	0.217235	0.416637	Bacteria	Firmicutes	Clostridia	Clostridiales	Lachnospiraceae	A2	NA
ASV258	8.04802	-6.28874	0.217279	0.416637	Bacteria	Firmicutes	Clostridia	Clostridiales	Lachnospiraceae	Lachnospiraceae_NK4A136_group	bacterium
ASV1687	6.76981	-7.7866	0.21744	0.416637	Bacteria	Firmicutes	Clostridia	Clostridiales	Clostridiales_vadinBB60_group	NA	NA
ASV717	7.19662	-6.58426	0.218272	0.417745	Bacteria	Bacteroidetes	Bacteroidia	Bacteroidales	Muribaculaceae	NA	NA
ASV1735	6.76805	-7.75048	0.218444	0.417745	Bacteria	Firmicutes	Clostridia	Clostridiales	Lachnospiraceae	NA	NA
ASV1375	6.79679	-7.49447	0.218909	0.417877	Bacteria	Firmicutes	Clostridia	Clostridiales	Lachnospiraceae	Lachnospiraceae_UCG-001	NA
ASV1879	6.75681	-7.93936	0.219195	0.417877	Bacteria	Firmicutes	Clostridia	Clostridiales	Lachnospiraceae	NA	NA
ASV1256	6.82652	-7.33429	0.219332	0.417877	Bacteria	Firmicutes	Clostridia	Clostridiales	Lachnospiraceae	NA	NA
ASV1627	6.77286	-7.72213	0.219364	0.417877	Bacteria	Bacteroidetes	Bacteroidia	Bacteroidales	NA	NA	NA
ASV1004	6.91625	-6.84688	0.220749	0.420107	Bacteria	Actinobacteria	Coriobacteriia	Coriobacteriales	Eggerthellaceae	Enterorhabdus	NA
ASV1365	6.7976	-7.56957	0.221032	0.420239	Bacteria	Firmicutes	Clostridia	Clostridiales	Lachnospiraceae	Lachnoclostridium	NA
ASV46	11.1326	-5.55339	0.222125	0.421587	Bacteria	Firmicutes	Clostridia	Clostridiales	Lachnospiraceae	NA	NA
ASV1543	6.78477	-7.72298	0.22217	0.421587	Bacteria	Firmicutes	Clostridia	Clostridiales	Lachnospiraceae	Lachnospiraceae_NK4A136_group	NA
ASV558	6.77748	-7.78216	0.223045	0.422838	Bacteria	Firmicutes	Clostridia	Clostridiales	Lachnospiraceae	Lachnospiraceae_NK4A136_group	NA
ASV1509	6.78834	-7.48513	0.223692	0.423622	Bacteria	Firmicutes	Clostridia	Clostridiales	Lachnospiraceae	NA	NA
ASV1326	6.80433	-7.40045	0.223928	0.423622	Bacteria	Firmicutes	Clostridia	Clostridiales	Lachnospiraceae	NA	NA
ASV570	7.21692	-6.27456	0.224105	0.423622	Bacteria	Firmicutes	Clostridia	Clostridiales	Lachnospiraceae	Lachnospiraceae_UCG-001	NA
ASV810	7.04974	-6.61013	0.225207	0.425295	Bacteria	Bacteroidetes	Bacteroidia	Bacteroidales	Muribaculaceae	NA	NA
ASV509	6.77363	-7.76303	0.226342	0.42666	Bacteria	Proteobacteria	Gammaproteobacteria	Enterobacteriales	Enterobacteriaceae	Salmonella	NA
ASV870	7.04346	-6.58408	0.226557	0.42666	Bacteria	Bacteroidetes	Bacteroidia	Bacteroidales	Muribaculaceae	NA	NA
ASV1229	6.82202	-7.57261	0.226582	0.42666	Bacteria	Bacteroidetes	Bacteroidia	Bacteroidales	NA	NA	NA
ASV1728	6.7638	-7.66846	0.226834	0.426726	Bacteria	Firmicutes	Clostridia	Clostridiales	Ruminococcaceae	Ruminococcaceae_UCG-013	NA
ASV387	7.63711	-6.73881	0.227056	0.426736	Bacteria	Firmicutes	Clostridia	Clostridiales	Lachnospiraceae	NA	NA
ASV514	7.54942	-6.08881	0.227722	0.427577	Bacteria	Firmicutes	Clostridia	Clostridiales	Lachnospiraceae	Lachnospiraceae_FCS020_group	NA
ASV1917	6.75329	-7.9814	0.229062	0.429682	Bacteria	Bacteroidetes	Bacteroidia	Bacteroidales	Muribaculaceae	NA	NA
ASV1320	6.79832	-7.53481	0.229678	0.430426	Bacteria	Firmicutes	Clostridia	Clostridiales	Ruminococcaceae	NA	NA
ASV74	9.21642	-5.93756	0.230119	0.430821	Bacteria	Firmicutes	Clostridia	Clostridiales	Lachnospiraceae	Lachnospiraceae_NK4A136_group	NA
ASV1254	6.79979	-7.33198	0.230327	0.430821	Bacteria	Firmicutes	Clostridia	Clostridiales	Ruminococcaceae	Ruminiclostridium_5	NA
ASV540	7.40242	-6.19039	0.23067	0.431052	Bacteria	Firmicutes	Clostridia	Clostridiales	Ruminococcaceae	Ruminococcaceae_UCG-014	NA
ASV1067	6.9011	-7.23246	0.231573	0.431915	Bacteria	Firmicutes	Clostridia	Clostridiales	Lachnospiraceae	Lachnospiraceae_FCS020_group	NA
ASV1117	6.87917	-7.19436	0.231593	0.431915	Bacteria	Firmicutes	Clostridia	Clostridiales	Lachnospiraceae	NA	NA
ASV1535	6.77881	-7.68484	0.231791	0.431915	Bacteria	Firmicutes	Clostridia	Clostridiales	Clostridiaceae_1	NA	NA
ASV206	8.8115	-5.71892	0.232468	0.432766	Bacteria	Firmicutes	Clostridia	Clostridiales	Clostridiaceae_1	Clostridium_sensu_stricto_1	NA
ASV1233	6.82956	-7.45985	0.234087	0.435366	Bacteria	Firmicutes	Clostridia	Clostridiales	Ruminococcaceae	Ruminococcaceae_UCG-010	NA
ASV1099	6.86391	-7.24462	0.234813	0.435807	Bacteria	Firmicutes	Clostridia	Clostridiales	Lachnospiraceae	Lachnospiraceae_UCG-006	NA
ASV792	7.0608	-6.87884	0.235161	0.435807	Bacteria	Firmicutes	Erysipelotrichia	Erysipelotrichales	Erysipelotrichaceae	Faecalibaculum	NA
ASV1380	6.81024	-7.62	0.235162	0.435807	Bacteria	Firmicutes	Clostridia	Clostridiales	Lachnospiraceae	NA	NA
ASV991	6.95468	-7.22264	0.235211	0.435807	Bacteria	Firmicutes	Clostridia	Clostridiales	Clostridiales_vadinBB60_group	NA	NA
ASV1931	6.7493	-8.02548	0.236092	0.436909	Bacteria	Firmicutes	Clostridia	Clostridiales	Christensenellaceae	NA	NA
ASV1787	6.75432	-7.96327	0.236743	0.436909	Bacteria	NA	NA	NA	NA	NA	NA
ASV1707	6.76732	-7.88505	0.236803	0.436909	Bacteria	Firmicutes	Clostridia	Clostridiales	Lachnospiraceae	UC5-1-2E3	NA
ASV228	8.78675	-5.73975	0.236859	0.436909	Bacteria	Bacteroidetes	Bacteroidia	Bacteroidales	Muribaculaceae	NA	NA
ASV984	6.95739	-6.89613	0.236919	0.436909	Bacteria	Firmicutes	Clostridia	Clostridiales	Lachnospiraceae	Lachnospiraceae_UCG-010	NA
ASV1456	6.76182	-7.94376	0.237389	0.437366	Bacteria	Firmicutes	Clostridia	Clostridiales	Lachnospiraceae	Lachnospiraceae_NK4A136_group	NA
ASV1698	6.78082	-7.62905	0.237695	0.43737	Bacteria	Firmicutes	Bacilli	Lactobacillales	Lactobacillaceae	Lactobacillus	NA
ASV176	8.00013	-6.26116	0.237837	0.43737	Bacteria	Firmicutes	Clostridia	Clostridiales	Lachnospiraceae	Roseburia	NA
ASV1455	6.78578	-7.71217	0.238261	0.437741	Bacteria	Firmicutes	Clostridia	Clostridiales	Lachnospiraceae	NA	NA
ASV1036	6.90649	-7.28995	0.238675	0.437839	Bacteria	Firmicutes	Clostridia	Clostridiales	Lachnospiraceae	Lachnospiraceae_NK4A136_group	NA
ASV1584	6.74832	-8.04286	0.238761	0.437839	Bacteria	Firmicutes	Bacilli	Lactobacillales	Carnobacteriaceae	Isobaculum	NA
ASV698	7.15716	-6.46995	0.240387	0.440411	Bacteria	Bacteroidetes	Bacteroidia	Bacteroidales	Muribaculaceae	NA	NA
ASV103	9.3995	-5.68512	0.240787	0.440484	Bacteria	Firmicutes	Clostridia	Clostridiales	Lachnospiraceae	NA	NA
ASV758	7.1511	-6.65167	0.240875	0.440484	Bacteria	Bacteroidetes	Bacteroidia	Bacteroidales	Muribaculaceae	NA	NA
ASV214	8.80859	-5.81151	0.242027	0.442178	Bacteria	Firmicutes	Clostridia	Clostridiales	Lachnospiraceae	NA	NA
ASV115	9.92838	-5.63805	0.242437	0.442495	Bacteria	Bacteroidetes	Bacteroidia	Bacteroidales	Muribaculaceae	NA	NA
ASV1420	6.79186	-7.76432	0.242811	0.442495	Bacteria	Firmicutes	Clostridia	Clostridiales	Lachnospiraceae	28-4	NA
ASV1159	6.82125	-7.44145	0.242877	0.442495	Bacteria	Actinobacteria	Coriobacteriia	Coriobacteriales	Eggerthellaceae	Parvibacter	NA
ASV665	7.1702	-7.00374	0.24361	0.443421	Bacteria	Firmicutes	Clostridia	Clostridiales	Lachnospiraceae	NA	NA
ASV476	7.67042	-6.03331	0.243983	0.443688	Bacteria	Actinobacteria	Coriobacteriia	Coriobacteriales	Eggerthellaceae	DNF00809	NA
ASV418	7.6098	-6.01083	0.245166	0.445427	Bacteria	Firmicutes	Clostridia	Clostridiales	Ruminococcaceae	Ruminococcaceae_UCG-013	NA
ASV1524	6.79232	-7.53999	0.24735	0.448607	Bacteria	Firmicutes	Clostridia	Clostridiales	Lachnospiraceae	Acetatifactor	NA
ASV1705	6.76333	-7.93271	0.247373	0.448607	Bacteria	Firmicutes	Clostridia	Clostridiales	Lachnospiraceae	NA	NA
ASV1827	6.74982	-8.05697	0.248068	0.449452	Bacteria	Firmicutes	Clostridia	Clostridiales	Ruminococcaceae	NA	NA
ASV1680	6.76882	-7.83291	0.249225	0.451133	Bacteria	Bacteroidetes	Bacteroidia	Bacteroidales	Muribaculaceae	CAG-873	NA
ASV561	7.4544	-6.2306	0.251107	0.45412	Bacteria	Firmicutes	Clostridia	Clostridiales	Ruminococcaceae	Anaerotruncus	NA
ASV951	6.98401	-6.85456	0.251511	0.454433	Bacteria	Firmicutes	Clostridia	Clostridiales	Ruminococcaceae	Intestinimonas	NA
ASV879	7.04664	-6.81984	0.252749	0.455831	Bacteria	Bacteroidetes	Bacteroidia	Bacteroidales	Muribaculaceae	NA	NA
ASV712	7.16294	-6.72067	0.252749	0.455831	Bacteria	Bacteroidetes	Bacteroidia	Bacteroidales	Muribaculaceae	NA	NA
ASV1683	6.7653	-7.90076	0.25312	0.45608	Bacteria	Firmicutes	Clostridia	Clostridiales	Ruminococcaceae	Ruminococcaceae_UCG-014	NA
ASV1733	6.76333	-7.90333	0.253869	0.45701	Bacteria	Firmicutes	Clostridia	Clostridiales	Lachnospiraceae	NA	NA
ASV897	7.04276	-6.68412	0.254236	0.457252	Bacteria	Bacteroidetes	Bacteroidia	Bacteroidales	Muribaculaceae	NA	NA
ASV404	7.57797	-6.45423	0.255307	0.458716	Bacteria	Firmicutes	Erysipelotrichia	Erysipelotrichales	Erysipelotrichaceae	Turicibacter	NA
ASV922	7.00122	-6.91414	0.255517	0.458716	Bacteria	Firmicutes	Clostridia	Clostridiales	Lachnospiraceae	NA	NA
ASV941	6.96616	-6.97978	0.256087	0.45932	Bacteria	Actinobacteria	Coriobacteriia	Coriobacteriales	Eggerthellaceae	Enterorhabdus	NA
ASV1843	6.76581	-7.95389	0.257045	0.460617	Bacteria	Bacteroidetes	Bacteroidia	Bacteroidales	Muribaculaceae	CAG-873	NA
ASV203	8.72617	-5.85865	0.258173	0.461841	Bacteria	Firmicutes	Clostridia	Clostridiales	Lachnospiraceae	NA	NA
ASV1024	6.89172	-7.59888	0.258198	0.461841	Bacteria	Tenericutes	Mollicutes	Mollicutes_RF39	NA	NA	NA
ASV356	8.10521	-5.92233	0.258952	0.462569	Bacteria	Firmicutes	Clostridia	Clostridiales	Lachnospiraceae	NA	NA
ASV660	7.03618	-7.58844	0.259158	0.462569	Bacteria	Bacteroidetes	Bacteroidia	Bacteroidales	Muribaculaceae	NA	NA
ASV993	6.97642	-7.06477	0.259312	0.462569	Bacteria	Firmicutes	Clostridia	Clostridiales	Clostridiales_vadinBB60_group	NA	NA
ASV1267	6.83131	-7.49801	0.259836	0.463084	Bacteria	Firmicutes	Clostridia	Clostridiales	Lachnospiraceae	NA	NA
ASV652	7.21009	-6.66098	0.260318	0.463521	Bacteria	Firmicutes	Erysipelotrichia	Erysipelotrichales	Erysipelotrichaceae	Turicibacter	NA
ASV932	7.01567	-6.87885	0.260879	0.463705	Bacteria	Bacteroidetes	Bacteroidia	Bacteroidales	Rikenellaceae	Alistipes	NA
ASV1832	6.76131	-7.90639	0.260893	0.463705	Bacteria	Firmicutes	Erysipelotrichia	Erysipelotrichales	Erysipelotrichaceae	Faecalibaculum	NA
ASV912	7.01728	-6.78159	0.261932	0.465131	Bacteria	Bacteroidetes	Bacteroidia	Bacteroidales	Muribaculaceae	NA	NA
ASV718	7.0436	-7.09685	0.262464	0.46535	Bacteria	Firmicutes	Clostridia	Clostridiales	Clostridiales_vadinBB60_group	NA	NA
ASV1279	6.81147	-7.63745	0.262529	0.46535	Bacteria	Firmicutes	Clostridia	Clostridiales	Clostridiales_vadinBB60_group	NA	NA
ASV1177	6.80565	-7.8412	0.26473	0.468085	Bacteria	Firmicutes	Clostridia	Clostridiales	Lachnospiraceae	Acetatifactor	NA
ASV257	8.68385	-5.82035	0.264778	0.468085	Bacteria	Firmicutes	Clostridia	Clostridiales	Ruminococcaceae	Ruminococcaceae_UCG-010	NA
ASV264	8.14791	-5.98384	0.265335	0.468085	Bacteria	Firmicutes	Clostridia	Clostridiales	Ruminococcaceae	Ruminiclostridium	NA
ASV1828	6.76032	-7.98695	0.265345	0.468085	Bacteria	Bacteroidetes	Bacteroidia	Bacteroidales	NA	NA	NA
ASV1760	6.76355	-7.98094	0.265371	0.468085	Bacteria	Bacteroidetes	Bacteroidia	Bacteroidales	NA	NA	NA
ASV939	6.9529	-7.1786	0.265656	0.468085	Bacteria	Firmicutes	Clostridia	Clostridiales	Lachnospiraceae	NA	NA
ASV682	7.11791	-7.07888	0.265859	0.468085	Bacteria	Firmicutes	Clostridia	Clostridiales	Lachnospiraceae	Roseburia	NA
ASV1653	6.77482	-7.83118	0.265979	0.468085	Bacteria	Bacteroidetes	Bacteroidia	Bacteroidales	NA	NA	NA
ASV1713	6.77131	-7.93821	0.266263	0.468165	Bacteria	Firmicutes	Clostridia	Clostridiales	Ruminococcaceae	Ruminococcaceae_UCG-014	NA
ASV785	7.11793	-6.82065	0.26819	0.471132	Bacteria	Bacteroidetes	Bacteroidia	Bacteroidales	Muribaculaceae	NA	NA
ASV1194	6.83737	-7.46794	0.26854	0.471324	Bacteria	Actinobacteria	Coriobacteriia	Coriobacteriales	Eggerthellaceae	Enterorhabdus	NA
ASV974	6.94375	-6.98424	0.269787	0.47309	Bacteria	Bacteroidetes	Bacteroidia	Bacteroidales	Muribaculaceae	NA	NA
ASV1824	6.76131	-7.96596	0.270575	0.474049	Bacteria	Firmicutes	Clostridia	Clostridiales	Ruminococcaceae	Oscillospira	NA
ASV938	7.00433	-6.94543	0.27125	0.474809	Bacteria	Firmicutes	Bacilli	Lactobacillales	Lactobacillaceae	Lactobacillus	NA
ASV890	7.01562	-6.81934	0.272508	0.476586	Bacteria	Firmicutes	Clostridia	Clostridiales	Lachnospiraceae	Lachnospiraceae_UCG-010	NA
ASV1835	6.75231	-8.14959	0.273422	0.476953	Bacteria	Firmicutes	Clostridia	Clostridiales	Lachnospiraceae	NA	NA
ASV131	9.42613	-5.72801	0.273432	0.476953	Bacteria	Tenericutes	Mollicutes	Anaeroplasmatales	Anaeroplasmataceae	Anaeroplasma	NA
ASV787	7.06806	-6.60067	0.273446	0.476953	Bacteria	Firmicutes	Clostridia	Clostridiales	Lachnospiraceae	Lachnoclostridium	NA
ASV12	13.7805	-5.66169	0.274503	0.478136	Bacteria	Firmicutes	Erysipelotrichia	Erysipelotrichales	Erysipelotrichaceae	Turicibacter	NA
ASV1413	6.79348	-7.83644	0.274612	0.478136	Bacteria	Firmicutes	Clostridia	Clostridiales	NA	NA	NA
ASV1485	6.7885	-7.75355	0.276926	0.481738	Bacteria	Firmicutes	Clostridia	Clostridiales	Ruminococcaceae	NA	NA
ASV1085	6.847	-7.54437	0.278079	0.483317	Bacteria	Firmicutes	Clostridia	Clostridiales	Lachnospiraceae	Lachnospiraceae_NK4A136_group	NA
ASV1660	6.76333	-8.01414	0.278785	0.484114	Bacteria	Firmicutes	Clostridia	Clostridiales	Lachnospiraceae	Lachnospiraceae_UCG-006	NA
ASV417	7.79273	-6.28697	0.280057	0.485891	Bacteria	Firmicutes	Clostridia	Clostridiales	Lachnospiraceae	NA	NA
ASV918	6.99674	-6.94076	0.280303	0.485891	Bacteria	Firmicutes	Clostridia	Clostridiales	Clostridiales_vadinBB60_group	NA	NA
ASV1497	6.78028	-7.8652	0.281683	0.487853	Bacteria	Firmicutes	Clostridia	Clostridiales	Ruminococcaceae	Ruminococcaceae_UCG-013	NA
ASV1716	6.75882	-8.048	0.282893	0.489516	Bacteria	Firmicutes	Clostridia	Clostridiales	Lachnospiraceae	Lachnospiraceae_UCG-006	NA
ASV1252	6.82029	-7.62008	0.28356	0.489746	Bacteria	Bacteroidetes	Bacteroidia	Bacteroidales	Muribaculaceae	NA	NA
ASV340	7.98015	-6.78024	0.283638	0.489746	Bacteria	Firmicutes	Clostridia	Clostridiales	Ruminococcaceae	Ruminococcaceae_UCG-014	NA
ASV1411	6.78632	-7.76847	0.283858	0.489746	Bacteria	Firmicutes	Clostridia	Clostridiales	Lachnospiraceae	Lactonifactor	NA
ASV1433	6.80229	-7.56526	0.284214	0.489746	Bacteria	Firmicutes	Clostridia	Clostridiales	Lachnospiraceae	NA	NA
ASV1651	6.76929	-7.92396	0.284272	0.489746	Bacteria	Firmicutes	Clostridia	Clostridiales	Lachnospiraceae	NA	NA
ASV1606	6.77406	-7.8787	0.285333	0.490917	Bacteria	Bacteroidetes	Bacteroidia	Bacteroidales	NA	NA	NA
ASV1877	6.75732	-8.07068	0.285528	0.490917	Bacteria	Firmicutes	Clostridia	Clostridiales	Ruminococcaceae	NA	NA
ASV746	7.08762	-6.70765	0.285702	0.490917	Bacteria	Bacteroidetes	Bacteroidia	Bacteroidales	Muribaculaceae	NA	NA
ASV1339	6.77934	-7.79996	0.286621	0.491958	Bacteria	Firmicutes	Clostridia	Clostridiales	Lachnospiraceae	NA	NA
ASV916	7.01364	-7.17289	0.286992	0.491958	Bacteria	Firmicutes	Clostridia	Clostridiales	Lachnospiraceae	Lachnospiraceae_NK4A136_group	NA
ASV1489	6.79705	-7.74813	0.287059	0.491958	Bacteria	Firmicutes	Clostridia	Clostridiales	Lachnospiraceae	NA	NA
ASV1197	6.82644	-7.4962	0.287419	0.492145	Bacteria	Firmicutes	Clostridia	Clostridiales	Lachnospiraceae	NA	NA
ASV678	7.17501	-6.65446	0.288968	0.494368	Bacteria	Bacteroidetes	Bacteroidia	Bacteroidales	Muribaculaceae	NA	NA
ASV811	7.04526	-6.848	0.289894	0.49506	Bacteria	Bacteroidetes	Bacteroidia	Bacteroidales	Muribaculaceae	NA	NA
ASV1577	6.7828	-7.80698	0.290085	0.49506	Bacteria	Firmicutes	Clostridia	Clostridiales	Lachnospiraceae	NA	NA
ASV549	7.38079	-6.62818	0.290129	0.49506	Bacteria	Firmicutes	Clostridia	Clostridiales	Lachnospiraceae	Lachnospiraceae_NK4A136_group	NA
ASV1897	6.74832	-8.21357	0.290536	0.49511	Bacteria	Proteobacteria	Gammaproteobacteria	Betaproteobacteriales	Burkholderiaceae	Comamonas	terrigena
ASV432	7.47055	-6.76312	0.290663	0.49511	Bacteria	Firmicutes	Clostridia	Clostridiales	Lachnospiraceae	NA	NA
ASV1530	6.77671	-7.93474	0.291122	0.495342	Bacteria	Firmicutes	Bacilli	Lactobacillales	Enterococcaceae	Enterococcus	NA
ASV28	10.6143	-6.07689	0.291338	0.495342	Bacteria	Bacteroidetes	Bacteroidia	Bacteroidales	Muribaculaceae	NA	NA
ASV1207	6.82875	-7.62611	0.291698	0.495342	Bacteria	Firmicutes	Clostridia	Clostridiales	Ruminococcaceae	NA	NA
ASV1671	6.76882	-7.9851	0.291808	0.495342	Bacteria	Firmicutes	Clostridia	Clostridiales	NA	NA	NA
ASV510	7.29528	-6.49735	0.292229	0.495628	Bacteria	Firmicutes	Clostridia	Clostridiales	Lachnospiraceae	Lachnospiraceae_UCG-001	NA
ASV1371	6.78181	-7.89027	0.292637	0.495892	Bacteria	Bacteroidetes	Bacteroidia	Bacteroidales	Muribaculaceae	CAG-873	NA
ASV1355	6.80532	-7.52254	0.295233	0.49986	Bacteria	Bacteroidetes	Bacteroidia	Bacteroidales	Muribaculaceae	CAG-873	NA
ASV254	8.76813	-5.88226	0.296003	0.500733	Bacteria	Firmicutes	Clostridia	Clostridiales	Ruminococcaceae	Ruminococcaceae_UCG-014	NA
ASV1154	6.85857	-7.4123	0.296825	0.50169	Bacteria	Firmicutes	Clostridia	Clostridiales	Ruminococcaceae	Intestinimonas	NA
ASV1496	6.78833	-7.71883	0.297308	0.502073	Bacteria	NA	NA	NA	NA	NA	NA
ASV541	7.36668	-6.64282	0.297755	0.502073	Bacteria	Firmicutes	Clostridia	Clostridiales	Lachnospiraceae	NA	NA
ASV900	7.01179	-7.0736	0.297818	0.502073	Bacteria	Firmicutes	Clostridia	Clostridiales	Lachnospiraceae	NA	NA
ASV1457	6.77955	-7.82954	0.299189	0.503952	Bacteria	Firmicutes	Clostridia	Clostridiales	Ruminococcaceae	NA	NA
ASV899	7.00806	-6.92615	0.299579	0.504176	Bacteria	Bacteroidetes	Bacteroidia	Bacteroidales	Muribaculaceae	NA	NA
ASV1060	6.88998	-7.38534	0.30108	0.506268	Bacteria	Firmicutes	Clostridia	Clostridiales	Lachnospiraceae	NA	NA
ASV1701	6.76355	-8.0224	0.302005	0.506972	Bacteria	Bacteroidetes	Bacteroidia	Bacteroidales	Muribaculaceae	CAG-873	NA
ASV153	9.41224	-5.88602	0.302177	0.506972	Bacteria	Firmicutes	Clostridia	Clostridiales	Lachnospiraceae	NA	NA
ASV316	8.2321	-6.1512	0.302342	0.506972	Bacteria	Firmicutes	Clostridia	Clostridiales	Ruminococcaceae	Butyricicoccus	NA
ASV959	6.99961	-7.09452	0.302531	0.506972	Bacteria	Firmicutes	Clostridia	Clostridiales	Lachnospiraceae	Roseburia	NA
ASV466	7.76393	-6.21089	0.303987	0.508977	Bacteria	Firmicutes	Clostridia	Clostridiales	Lachnospiraceae	Lachnospiraceae_UCG-006	NA
ASV1942	6.74531	-8.27735	0.305732	0.511464	Bacteria	Firmicutes	Bacilli	NA	NA	NA	NA
ASV1709	6.76281	-8.05252	0.307342	0.513719	Bacteria	Bacteroidetes	Bacteroidia	Bacteroidales	Muribaculaceae	NA	NA
ASV446	7.64475	-6.35877	0.308059	0.513905	Bacteria	Firmicutes	Clostridia	Clostridiales	Lachnospiraceae	NA	NA
ASV1216	6.85177	-7.46292	0.308195	0.513905	Bacteria	Firmicutes	Clostridia	Clostridiales	Lachnospiraceae	NA	NA
ASV1297	6.82352	-7.64095	0.308238	0.513905	Bacteria	Firmicutes	Clostridia	Clostridiales	Ruminococcaceae	Ruminiclostridium	NA
ASV1172	6.82583	-7.52895	0.309164	0.515012	Bacteria	Bacteroidetes	Bacteroidia	Bacteroidales	Muribaculaceae	NA	NA
ASV1461	6.7858	-7.88712	0.310288	0.51619	Bacteria	Bacteroidetes	Bacteroidia	Bacteroidales	Muribaculaceae	NA	NA
ASV1098	6.7973	-7.66486	0.310401	0.51619	Bacteria	Firmicutes	Clostridia	Clostridiales	Clostridiaceae_1	Candidatus_Arthromitus	NA
ASV1850	6.75582	-8.17526	0.31066	0.51619	Bacteria	Firmicutes	Clostridia	Clostridiales	Ruminococcaceae	NA	NA
ASV1674	6.78054	-7.91236	0.311393	0.51697	Bacteria	Firmicutes	Clostridia	Clostridiales	Lachnospiraceae	Lachnospiraceae_NK4A136_group	NA
ASV935	6.99222	-7.11361	0.315529	0.523246	Bacteria	Firmicutes	Clostridia	Clostridiales	Ruminococcaceae	Ruminiclostridium_9	NA
ASV1574	6.76981	-8.0301	0.315706	0.523246	Bacteria	Bacteroidetes	Bacteroidia	Bacteroidales	NA	NA	NA
ASV1511	6.77233	-7.97311	0.316391	0.52394	Bacteria	Bacteroidetes	Bacteroidia	Bacteroidales	NA	NA	NA
ASV1823	6.7608	-8.10534	0.316971	0.524302	Bacteria	Firmicutes	Clostridia	Clostridiales	Ruminococcaceae	NA	NA
ASV15	13.513	-5.75931	0.317144	0.524302	Bacteria	Bacteroidetes	Bacteroidia	Bacteroidales	Muribaculaceae	NA	NA
ASV1599	6.77431	-8.02034	0.317508	0.524463	Bacteria	Firmicutes	Clostridia	Clostridiales	Ruminococcaceae	NA	NA
ASV1528	6.78331	-7.92959	0.318106	0.525009	Bacteria	Firmicutes	Clostridia	Clostridiales	Lachnospiraceae	NA	NA
ASV1695	6.76182	-8.09633	0.318509	0.52514	Bacteria	Bacteroidetes	Bacteroidia	Bacteroidales	Muribaculaceae	NA	NA
ASV1935	6.7493	-8.25749	0.31872	0.52514	Bacteria	Firmicutes	Clostridia	Clostridiales	Ruminococcaceae	NA	NA
ASV676	7.11184	-7.01901	0.319782	0.526325	Bacteria	Firmicutes	Clostridia	Clostridiales	Lachnospiraceae	NA	NA
ASV709	6.97056	-7.62161	0.320264	0.526325	Bacteria	Firmicutes	Clostridia	Clostridiales	Lachnospiraceae	Lachnospiraceae_NK4A136_group	NA
ASV1514	6.79477	-7.8951	0.320398	0.526325	Bacteria	Bacteroidetes	Bacteroidia	Bacteroidales	Muribaculaceae	NA	NA
ASV1537	6.79133	-7.88746	0.320512	0.526325	Bacteria	Firmicutes	Clostridia	Clostridiales	Ruminococcaceae	Butyricicoccus	NA
ASV736	7.09538	-7.04645	0.321414	0.527341	Bacteria	Firmicutes	Clostridia	Clostridiales	Ruminococcaceae	NA	NA
ASV1649	6.76581	-8.00007	0.321667	0.527341	Bacteria	Firmicutes	Erysipelotrichia	Erysipelotrichales	Erysipelotrichaceae	Faecalibaculum	NA
ASV1670	6.77083	-8.00535	0.322259	0.527501	Bacteria	Bacteroidetes	Bacteroidia	Bacteroidales	NA	NA	NA
ASV1353	6.79733	-7.90543	0.322442	0.527501	Bacteria	Firmicutes	Clostridia	Clostridiales	Lachnospiraceae	28-4	NA
ASV1523	6.78868	-7.79099	0.32279	0.527501	Bacteria	Firmicutes	Clostridia	Clostridiales	Lachnospiraceae	Lachnospiraceae_NK4A136_group	NA
ASV775	7.05992	-6.81165	0.322839	0.527501	Bacteria	Bacteroidetes	Bacteroidia	Bacteroidales	Muribaculaceae	NA	NA
ASV1450	6.79082	-7.8532	0.324053	0.527794	Bacteria	Firmicutes	Erysipelotrichia	Erysipelotrichales	Erysipelotrichaceae	Faecalibaculum	NA
ASV1540	6.78683	-7.84427	0.324126	0.527794	Bacteria	Bacteroidetes	Bacteroidia	Bacteroidales	Muribaculaceae	NA	NA
ASV1464	6.78679	-7.8866	0.324486	0.527794	Bacteria	Firmicutes	Clostridia	Clostridiales	Ruminococcaceae	NA	NA
ASV1796	6.7608	-8.17003	0.324644	0.527794	Bacteria	Firmicutes	Clostridia	Clostridiales	Lachnospiraceae	NA	NA
ASV701	7.11934	-7.03593	0.324857	0.527794	Bacteria	Firmicutes	Clostridia	Clostridiales	Lachnospiraceae	NA	NA
ASV1363	6.78914	-7.91073	0.324865	0.527794	Bacteria	Bacteroidetes	Bacteroidia	Bacteroidales	Porphyromonadaceae	NA	NA
ASV1753	6.75681	-8.16647	0.3249	0.527794	Bacteria	Firmicutes	Clostridia	Clostridiales	Ruminococcaceae	NA	NA
ASV864	7.00046	-6.85781	0.325251	0.527799	Bacteria	Firmicutes	Clostridia	Clostridiales	Lachnospiraceae	Roseburia	NA
ASV1664	6.7783	-7.96046	0.32544	0.527799	Bacteria	Firmicutes	Clostridia	Clostridiales	Lachnospiraceae	Cuneatibacter	NA
ASV411	7.63723	-6.34752	0.325758	0.527878	Bacteria	Firmicutes	Clostridia	Clostridiales	Ruminococcaceae	Ruminiclostridium	NA
ASV1426	6.79532	-7.7945	0.326117	0.528024	Bacteria	NA	NA	NA	NA	NA	NA
ASV1379	6.79283	-7.8108	0.326418	0.528077	Bacteria	Bacteroidetes	Bacteroidia	Bacteroidales	NA	NA	NA
ASV1388	6.79481	-7.88338	0.329133	0.532031	Bacteria	Firmicutes	Clostridia	Clostridiales	Lachnospiraceae	NA	NA
ASV1805	6.76281	-8.12197	0.330761	0.533881	Bacteria	Bacteroidetes	Bacteroidia	Bacteroidales	Muribaculaceae	CAG-873	NA
ASV1056	6.87747	-7.54821	0.330821	0.533881	Bacteria	Firmicutes	Clostridia	Clostridiales	Lachnospiraceae	NA	NA
ASV575	7.00895	-7.2774	0.334504	0.539371	Bacteria	Bacteroidetes	Bacteroidia	Bacteroidales	Muribaculaceae	NA	NA
ASV1224	6.81377	-7.65445	0.334772	0.539371	Bacteria	Firmicutes	Clostridia	Clostridiales	Lachnospiraceae	NA	NA
ASV1142	6.85922	-7.63067	0.335193	0.539606	Bacteria	Firmicutes	Clostridia	Clostridiales	Lachnospiraceae	Lachnoclostridium	NA
ASV979	7.01539	-7.14823	0.335652	0.539902	Bacteria	Firmicutes	Erysipelotrichia	Erysipelotrichales	Erysipelotrichaceae	Turicibacter	NA
ASV1309	6.81231	-7.75384	0.336634	0.541039	Bacteria	Bacteroidetes	Bacteroidia	Bacteroidales	Muribaculaceae	NA	NA
ASV915	6.98522	-6.88494	0.337015	0.541208	Bacteria	Firmicutes	Clostridia	Clostridiales	Ruminococcaceae	Harryflintia	NA
ASV865	7.05611	-7.09168	0.337655	0.541792	Bacteria	Bacteroidetes	Bacteroidia	Bacteroidales	Muribaculaceae	NA	NA
ASV1636	6.7668	-8.10251	0.337941	0.541809	Bacteria	Firmicutes	Clostridia	Clostridiales	Lachnospiraceae	NA	NA
ASV1294	6.814	-7.84323	0.338905	0.542692	Bacteria	Firmicutes	Clostridia	Clostridiales	Lachnospiraceae	NA	NA
ASV1769	6.76783	-8.08632	0.339071	0.542692	Bacteria	Firmicutes	Clostridia	Clostridiales	Ruminococcaceae	Ruminiclostridium_5	NA
ASV714	7.10869	-6.82049	0.339575	0.542692	Bacteria	Firmicutes	Clostridia	Clostridiales	Lachnospiraceae	Lachnospiraceae_UCG-006	NA
ASV724	7.09655	-7.23237	0.340156	0.542692	Bacteria	Firmicutes	Clostridia	Clostridiales	Lachnospiraceae	NA	NA
ASV501	6.78336	-8.03294	0.34043	0.542692	Bacteria	Firmicutes	Clostridia	Clostridiales	Lachnospiraceae	Lachnospiraceae_NK4A136_group	NA
ASV1894	6.75432	-8.2005	0.340488	0.542692	Bacteria	Firmicutes	Clostridia	Clostridiales	Ruminococcaceae	NA	NA
ASV565	7.35827	-6.68186	0.340677	0.542692	Bacteria	Firmicutes	Clostridia	Clostridiales	Ruminococcaceae	Intestinimonas	NA
ASV309	8.16325	-6.31131	0.340702	0.542692	Bacteria	Firmicutes	Clostridia	Clostridiales	Lachnospiraceae	Lachnospiraceae_UCG-006	NA
ASV1565	6.77999	-8.15098	0.341881	0.54352	Bacteria	Firmicutes	Clostridia	Clostridiales	Lachnospiraceae	NA	NA
ASV1546	6.78402	-7.7652	0.341929	0.54352	Bacteria	Firmicutes	Clostridia	Clostridiales	Lachnospiraceae	UC5-1-2E3	NA
ASV1453	6.7873	-7.94681	0.342053	0.54352	Bacteria	Firmicutes	Clostridia	Clostridiales	Lachnospiraceae	Acetatifactor	NA
ASV1480	6.7943	-7.92488	0.343168	0.544851	Bacteria	Firmicutes	Clostridia	Clostridiales	Lachnospiraceae	NA	NA
ASV1859	6.75981	-8.18123	0.343447	0.544855	Bacteria	Bacteroidetes	Bacteroidia	Bacteroidales	NA	NA	NA
ASV790	7.07143	-6.91518	0.343954	0.545218	Bacteria	Bacteroidetes	Bacteroidia	Bacteroidales	Muribaculaceae	NA	NA
ASV827	7.07271	-6.97078	0.344488	0.545624	Bacteria	Firmicutes	Clostridia	Clostridiales	Family_XIII	Family_XIII_AD3011_group	NA
ASV1218	6.85348	-7.55874	0.345614	0.546861	Bacteria	Firmicutes	Clostridia	Clostridiales	Lachnospiraceae	NA	NA
ASV1062	6.85578	-7.57406	0.345825	0.546861	Bacteria	Firmicutes	Clostridia	Clostridiales	Lachnospiraceae	NA	NA
ASV1954	6.7478	-8.33005	0.347305	0.548405	Bacteria	Firmicutes	Clostridia	Clostridiales	Lachnospiraceae	NA	NA
ASV90	8.97738	-6.23391	0.34736	0.548405	Bacteria	Firmicutes	Clostridia	Clostridiales	Lachnospiraceae	Lachnospiraceae_NK4A136_group	NA
ASV976	6.95342	-7.04465	0.348484	0.549737	Bacteria	Bacteroidetes	Bacteroidia	Bacteroidales	Muribaculaceae	NA	NA
ASV749	7.14516	-6.92439	0.34912	0.549795	Bacteria	Bacteroidetes	Bacteroidia	Bacteroidales	Muribaculaceae	NA	NA
ASV1178	6.83143	-7.98251	0.349549	0.549795	Bacteria	Firmicutes	Clostridia	Clostridiales	Lachnospiraceae	NA	NA
ASV883	7.01572	-7.19373	0.349646	0.549795	Bacteria	Firmicutes	Clostridia	Clostridiales	Ruminococcaceae	Oscillibacter	NA
ASV1262	6.82467	-7.7994	0.349979	0.549795	Bacteria	Bacteroidetes	Bacteroidia	Bacteroidales	Muribaculaceae	NA	NA
ASV659	7.20862	-6.75534	0.350127	0.549795	Bacteria	Firmicutes	Clostridia	Clostridiales	Ruminococcaceae	Candidatus_Soleaferrea	NA
ASV1899	6.75531	-8.22422	0.3502	0.549795	Bacteria	Firmicutes	Clostridia	Clostridiales	Lachnospiraceae	NA	NA
ASV648	7.18912	-6.69698	0.351756	0.551746	Bacteria	Firmicutes	Clostridia	Clostridiales	Lachnospiraceae	NA	NA
ASV1460	6.79735	-7.93978	0.352005	0.551746	Bacteria	Firmicutes	Clostridia	Clostridiales	Lachnospiraceae	Lachnospiraceae_NK4A136_group	NA
ASV41	11.5097	-5.85458	0.353408	0.553243	Bacteria	Bacteroidetes	Bacteroidia	Bacteroidales	Muribaculaceae	NA	NA
ASV1751	6.75531	-8.25756	0.353523	0.553243	Bacteria	Firmicutes	Clostridia	Clostridiales	Lachnospiraceae	NA	NA
ASV557	7.40752	-6.62936	0.354052	0.553629	Bacteria	Firmicutes	Clostridia	Clostridiales	Lachnospiraceae	Lachnospiraceae_FCS020_group	NA
ASV455	7.49566	-6.32038	0.354368	0.553682	Bacteria	Firmicutes	Clostridia	Clostridiales	Ruminococcaceae	Ruminococcaceae_UCG-013	NA
ASV1473	6.7943	-7.93191	0.355061	0.554324	Bacteria	Firmicutes	Clostridia	Clostridiales	Lachnospiraceae	Cuneatibacter	NA
ASV1861	6.74832	-8.31147	0.356018	0.555377	Bacteria	Bacteroidetes	Bacteroidia	Bacteroidales	Rikenellaceae	NA	NA
ASV853	7.0592	-7.10458	0.357235	0.556309	Bacteria	Bacteroidetes	Bacteroidia	Bacteroidales	Muribaculaceae	NA	NA
ASV796	7.0506	-6.95162	0.357436	0.556309	Bacteria	Bacteroidetes	Bacteroidia	Bacteroidales	Muribaculaceae	NA	NA
ASV348	7.38184	-6.78074	0.357465	0.556309	Bacteria	Firmicutes	Clostridia	Clostridiales	Lachnospiraceae	NA	NA
ASV1092	6.92873	-7.34082	0.358676	0.557751	Bacteria	Firmicutes	Erysipelotrichia	Erysipelotrichales	Erysipelotrichaceae	Turicibacter	NA
ASV612	7.34018	-6.66922	0.359794	0.559048	Bacteria	Firmicutes	Clostridia	Clostridiales	Lachnospiraceae	ASF356	NA
ASV835	7.0214	-7.07902	0.360168	0.559185	Bacteria	Firmicutes	Erysipelotrichia	Erysipelotrichales	Erysipelotrichaceae	Faecalibaculum	NA
ASV1471	6.7813	-7.98841	0.36182	0.561307	Bacteria	Bacteroidetes	Bacteroidia	Bacteroidales	Muribaculaceae	CAG-873	NA
ASV1374	6.79378	-7.84914	0.362406	0.561772	Bacteria	Firmicutes	Clostridia	Clostridiales	Ruminococcaceae	NA	NA
ASV318	8.23727	-6.12836	0.362863	0.562038	Bacteria	Firmicutes	Clostridia	Clostridiales	Ruminococcaceae	Intestinimonas	NA
ASV846	7.03962	-7.21685	0.363772	0.563001	Bacteria	Firmicutes	Clostridia	Clostridiales	Lachnospiraceae	Lachnoclostridium	NA
ASV1872	6.75531	-8.26148	0.364139	0.563124	Bacteria	Firmicutes	Clostridia	Clostridiales	Ruminococcaceae	NA	NA
ASV834	7.07132	-7.24333	0.365183	0.564295	Bacteria	Actinobacteria	Coriobacteriia	Coriobacteriales	Eggerthellaceae	Enterorhabdus	NA
ASV1220	6.81758	-7.80759	0.365854	0.564886	Bacteria	Firmicutes	Clostridia	Clostridiales	Lachnospiraceae	NA	NA
ASV1317	6.81806	-7.7799	0.36614	0.564886	Bacteria	Firmicutes	Clostridia	Clostridiales	Lachnospiraceae	NA	NA
ASV845	6.92165	-7.62302	0.366912	0.565631	Bacteria	Firmicutes	Clostridia	Clostridiales	Ruminococcaceae	Ruminococcaceae_UCG-014	NA
ASV1350	6.8018	-7.91039	0.367951	0.566789	Bacteria	Bacteroidetes	Bacteroidia	Bacteroidales	NA	NA	NA
ASV421	7.15226	-7.07941	0.369432	0.568624	Bacteria	Tenericutes	Mollicutes	Mollicutes_RF39	NA	NA	NA
ASV1065	6.88245	-7.59108	0.37229	0.572575	Bacteria	Firmicutes	Clostridia	Clostridiales	Lachnospiraceae	GCA-900066575	NA
ASV1046	6.84348	-7.74286	0.37292	0.572665	Bacteria	Firmicutes	Clostridia	Clostridiales	Lachnospiraceae	GCA-900066575	NA
ASV1331	6.81876	-7.78347	0.372932	0.572665	Bacteria	Firmicutes	Clostridia	Clostridiales	Ruminococcaceae	Angelakisella	NA
ASV1662	6.76581	-8.19297	0.374372	0.574426	Bacteria	Bacteroidetes	Bacteroidia	Bacteroidales	NA	NA	NA
ASV1407	6.79631	-7.9238	0.375339	0.57519	Bacteria	Firmicutes	Clostridia	Clostridiales	NA	NA	NA
ASV1199	6.82044	-7.77964	0.375455	0.57519	Bacteria	Firmicutes	Clostridia	Clostridiales	Lachnospiraceae	NA	NA
ASV94	9.5688	-5.94407	0.376147	0.575315	Bacteria	Firmicutes	Clostridia	Clostridiales	Lachnospiraceae	NA	NA
ASV611	7.32423	-6.72819	0.376216	0.575315	Bacteria	Firmicutes	Clostridia	Clostridiales	Ruminococcaceae	Anaerotruncus	NA
ASV191	8.99908	-5.99288	0.376415	0.575315	Bacteria	Firmicutes	Clostridia	Clostridiales	Lachnospiraceae	NA	NA
ASV349	8.09895	-6.20076	0.37726	0.576038	Bacteria	Firmicutes	Clostridia	Clostridiales	Lachnospiraceae	Lachnospiraceae_FCS020_group	NA
ASV1676	6.77131	-8.06241	0.37774	0.576038	Bacteria	Firmicutes	Clostridia	Clostridiales	NA	NA	NA
ASV863	7.00122	-7.14141	0.377902	0.576038	Bacteria	Firmicutes	Clostridia	Clostridiales	Lachnospiraceae	NA	NA
ASV1101	6.87752	-7.52671	0.378061	0.576038	Bacteria	Firmicutes	Bacilli	Lactobacillales	NA	NA	NA
ASV1717	6.77402	-8.10153	0.378792	0.576703	Bacteria	Firmicutes	Clostridia	Clostridiales	Clostridiaceae_1	NA	NA
ASV1440	6.81525	-7.9323	0.381057	0.579233	Bacteria	Firmicutes	Clostridia	Clostridiales	Clostridiales_vadinBB60_group	NA	NA
ASV608	7.30217	-6.57041	0.381183	0.579233	Bacteria	Firmicutes	Clostridia	Clostridiales	Lachnospiraceae	NA	NA
ASV426	7.83949	-6.37935	0.381473	0.579233	Bacteria	Firmicutes	Clostridia	Clostridiales	Lachnospiraceae	Lachnospiraceae_UCG-006	NA
ASV1703	6.7638	-8.19854	0.381633	0.579233	Bacteria	Bacteroidetes	Bacteroidia	Bacteroidales	Rikenellaceae	Alistipes	NA
ASV1282	6.80879	-7.78874	0.382454	0.579879	Bacteria	Firmicutes	Clostridia	Clostridiales	Ruminococcaceae	NA	NA
ASV1852	6.75432	-8.30302	0.382649	0.579879	Bacteria	Firmicutes	Clostridia	Clostridiales	Lachnospiraceae	NA	NA
ASV395	7.91814	-6.34825	0.383877	0.581281	Bacteria	Firmicutes	Clostridia	Clostridiales	Lachnospiraceae	NA	NA
ASV812	7.05088	-7.17459	0.384166	0.581281	Bacteria	Firmicutes	Clostridia	Clostridiales	Ruminococcaceae	Ruminiclostridium	NA
ASV966	6.9718	-7.13905	0.384949	0.581822	Bacteria	Firmicutes	Clostridia	Clostridiales	Ruminococcaceae	Ruminiclostridium_9	NA
ASV1427	6.78529	-8.00673	0.385116	0.581822	Bacteria	Firmicutes	Clostridia	Clostridiales	Lachnospiraceae	NA	NA
ASV1765	6.76732	-8.17144	0.387423	0.584577	Bacteria	Bacteroidetes	Bacteroidia	Bacteroidales	NA	NA	NA
ASV888	7.0286	-6.9603	0.387535	0.584577	Bacteria	Bacteroidetes	Bacteroidia	Bacteroidales	Muribaculaceae	NA	NA
ASV1061	6.92358	-7.44196	0.38968	0.587361	Bacteria	Cyanobacteria	Oxyphotobacteria	Chloroplast	NA	NA	NA
ASV437	7.73975	-6.30098	0.390216	0.587718	Bacteria	Firmicutes	Clostridia	Clostridiales	Ruminococcaceae	Ruminococcaceae_UCG-014	NA
ASV1083	6.75132	-8.34312	0.391267	0.588499	Bacteria	Firmicutes	Bacilli	Lactobacillales	Enterococcaceae	Enterococcus	NA
ASV1549	6.78178	-8.04828	0.391368	0.588499	Bacteria	Firmicutes	Clostridia	Clostridiales	Clostridiaceae_1	Clostridium_sensu_stricto_1	NA
ASV1597	6.77383	-8.09843	0.391971	0.588499	Bacteria	Bacteroidetes	Bacteroidia	Bacteroidales	Muribaculaceae	NA	NA
ASV445	7.75419	-6.39264	0.392101	0.588499	Bacteria	Firmicutes	Clostridia	Clostridiales	Lachnospiraceae	ASF356	NA
ASV969	6.98339	-7.28596	0.393043	0.588499	Bacteria	Firmicutes	Bacilli	Lactobacillales	Lactobacillaceae	Lactobacillus	NA
ASV1251	6.80729	-7.89131	0.393071	0.588499	Bacteria	Firmicutes	Clostridia	Clostridiales	Lachnospiraceae	A2	NA
ASV823	7.06828	-7.09295	0.3933	0.588499	Bacteria	Firmicutes	Clostridia	Clostridiales	Family_XIII	NA	NA
ASV85	9.68112	-6.04853	0.3933	0.588499	Bacteria	Firmicutes	Clostridia	Clostridiales	Ruminococcaceae	NA	NA
ASV502	7.32755	-7.02464	0.393431	0.588499	Bacteria	Firmicutes	Clostridia	Clostridiales	Lachnospiraceae	NA	NA
ASV988	6.9624	-7.29228	0.39485	0.590171	Bacteria	Firmicutes	Clostridia	Clostridiales	Lachnospiraceae	NA	NA
ASV441	7.75415	-6.59973	0.397902	0.594282	Bacteria	Firmicutes	Clostridia	Clostridiales	Lachnospiraceae	NA	NA
ASV518	7.47721	-6.57236	0.400433	0.597607	Bacteria	Firmicutes	Clostridia	Clostridiales	Lachnospiraceae	Lachnospiraceae_FCS020_group	NA
ASV1810	6.75831	-8.28937	0.40133	0.598491	Bacteria	Firmicutes	Clostridia	Clostridiales	Ruminococcaceae	Oscillospira	NA
ASV1886	6.7578	-8.20047	0.402209	0.599346	Bacteria	Firmicutes	Clostridia	Clostridiales	Ruminococcaceae	GCA-900066225	NA
ASV1882	6.75329	-8.38404	0.404833	0.602798	Bacteria	Firmicutes	Clostridia	Clostridiales	Lachnospiraceae	Lachnospiraceae_UCG-006	NA
ASV170	7.5302	-6.79502	0.405836	0.603451	Bacteria	Firmicutes	Clostridia	Clostridiales	Lachnospiraceae	Lachnospiraceae_NK4A136_group	NA
ASV251	8.69277	-6.1034	0.405886	0.603451	Bacteria	Firmicutes	Clostridia	Clostridiales	Ruminococcaceae	Ruminiclostridium_5	NA
ASV755	7.06363	-6.9269	0.407061	0.604544	Bacteria	Bacteroidetes	Bacteroidia	Bacteroidales	Muribaculaceae	NA	NA
ASV339	7.53532	-6.69229	0.407236	0.604544	Bacteria	Firmicutes	Clostridia	Clostridiales	Lachnospiraceae	Lachnospiraceae_NK4A136_group	NA
ASV735	7.15556	-6.95652	0.407975	0.604824	Bacteria	Bacteroidetes	Bacteroidia	Bacteroidales	Muribaculaceae	NA	NA
ASV503	7.34783	-6.80125	0.40804	0.604824	Bacteria	Firmicutes	Clostridia	Clostridiales	Lachnospiraceae	Lachnoclostridium	NA
ASV1907	6.74982	-8.43806	0.409878	0.607089	Bacteria	Firmicutes	Clostridia	Clostridiales	Lachnospiraceae	NA	NA
ASV1491	6.78753	-8.11581	0.410444	0.607353	Bacteria	Firmicutes	Clostridia	Clostridiales	Lachnospiraceae	NA	NA
ASV406	7.6045	-6.71263	0.410674	0.607353	Bacteria	Firmicutes	Erysipelotrichia	Erysipelotrichales	Erysipelotrichaceae	Turicibacter	NA
ASV1654	6.77833	-8.12291	0.411774	0.60852	Bacteria	Bacteroidetes	Bacteroidia	Bacteroidales	Muribaculaceae	CAG-873	NA
ASV679	7.17518	-7.26022	0.412461	0.608893	Bacteria	Firmicutes	Clostridia	Clostridiales	Lachnospiraceae	NA	NA
ASV1288	6.79471	-7.85901	0.412646	0.608893	Bacteria	Firmicutes	Clostridia	Clostridiales	Lachnospiraceae	NA	NA
ASV902	7.00974	-7.01708	0.413961	0.610375	Bacteria	Bacteroidetes	Bacteroidia	Bacteroidales	Muribaculaceae	NA	NA
ASV112	9.87307	-5.98112	0.414498	0.610708	Bacteria	Firmicutes	Clostridia	Clostridiales	Lachnospiraceae	Lachnospiraceae_NK4A136_group	NA
ASV1582	6.77833	-8.14074	0.415887	0.612296	Bacteria	Firmicutes	Clostridia	Clostridiales	Lachnospiraceae	NA	NA
ASV1257	6.80579	-7.91314	0.417316	0.613891	Bacteria	Bacteroidetes	Bacteroidia	Bacteroidales	Muribaculaceae	NA	NA
ASV987	6.95005	-7.42618	0.417596	0.613891	Bacteria	Firmicutes	Clostridia	Clostridiales	Lachnospiraceae	NA	NA
ASV1921	6.7493	-8.43414	0.418665	0.614886	Bacteria	Firmicutes	Clostridia	Clostridiales	Lachnospiraceae	Lachnospiraceae_UCG-010	NA
ASV655	7.16942	-7.15349	0.418899	0.614886	Bacteria	Firmicutes	Clostridia	Clostridiales	Ruminococcaceae	Ruminiclostridium_5	NA
ASV963	6.99287	-7.13971	0.420481	0.616378	Bacteria	Actinobacteria	Coriobacteriia	Coriobacteriales	Eggerthellaceae	Enterorhabdus	NA
ASV581	7.30498	-6.95723	0.420657	0.616378	Bacteria	Firmicutes	Clostridia	Clostridiales	Lachnospiraceae	NA	NA
ASV1276	6.80081	-7.8162	0.420857	0.616378	Bacteria	Firmicutes	Clostridia	Clostridiales	Lachnospiraceae	NA	NA
ASV1152	6.84976	-7.8065	0.423794	0.620091	Bacteria	Actinobacteria	Coriobacteriia	Coriobacteriales	Eggerthellaceae	NA	NA
ASV1532	6.75563	-8.36477	0.424023	0.620091	Bacteria	Proteobacteria	Gammaproteobacteria	Betaproteobacteriales	Burkholderiaceae	Delftia	NA
ASV1932	6.7493	-8.40958	0.424944	0.620974	Bacteria	Firmicutes	Bacilli	NA	NA	NA	NA
ASV1525	6.77581	-8.16084	0.42892	0.626058	Bacteria	Firmicutes	Clostridia	Clostridiales	Ruminococcaceae	NA	NA
ASV1093	6.87805	-7.69688	0.429784	0.626058	Bacteria	Firmicutes	Clostridia	Clostridiales	Lachnospiraceae	Lachnoclostridium	NA
ASV1813	6.75831	-8.30297	0.429817	0.626058	Bacteria	Firmicutes	Clostridia	Clostridiales	Christensenellaceae	NA	NA
ASV1421	6.79082	-8.01838	0.429878	0.626058	Bacteria	Firmicutes	Clostridia	Clostridiales	Ruminococcaceae	NA	NA
ASV124	9.88868	-5.99828	0.430243	0.626058	Bacteria	Bacteroidetes	Bacteroidia	Bacteroidales	Muribaculaceae	NA	NA
ASV1107	6.84839	-7.5749	0.430335	0.626058	Bacteria	Firmicutes	Clostridia	Clostridiales	Clostridiales_vadinBB60_group	NA	NA
ASV477	7.65959	-6.42138	0.430931	0.62646	Bacteria	Firmicutes	Clostridia	Clostridiales	Lachnospiraceae	ASF356	NA
ASV1418	6.78354	-8.07325	0.43205	0.627582	Bacteria	Firmicutes	Clostridia	Clostridiales	Lachnospiraceae	NA	NA
ASV47	11.6665	-5.97073	0.432341	0.627582	Bacteria	Bacteroidetes	Bacteroidia	Bacteroidales	Muribaculaceae	NA	NA
ASV450	7.73552	-6.50604	0.432892	0.627918	Bacteria	Firmicutes	Clostridia	Clostridiales	Lachnospiraceae	NA	NA
ASV8	14.1222	-5.93331	0.433435	0.627975	Bacteria	Bacteroidetes	Bacteroidia	Bacteroidales	Muribaculaceae	NA	NA
ASV1812	6.76131	-8.29016	0.433707	0.627975	Bacteria	Firmicutes	Clostridia	Clostridiales	Ruminococcaceae	NA	NA
ASV1815	6.76581	-8.24381	0.433891	0.627975	Bacteria	Firmicutes	Clostridia	Clostridiales	Lachnospiraceae	Lactonifactor	NA
ASV1846	6.75582	-8.33378	0.434803	0.628831	Bacteria	Firmicutes	Clostridia	Clostridiales	Lachnospiraceae	NA	NA
ASV1183	6.8456	-7.84182	0.435369	0.629088	Bacteria	Firmicutes	Clostridia	Clostridiales	Lachnospiraceae	NA	NA
ASV898	6.81511	-7.80565	0.435621	0.629088	Bacteria	Firmicutes	Clostridia	Clostridiales	Clostridiaceae_1	Candidatus_Arthromitus	NA
ASV1560	6.79101	-8.07601	0.436702	0.630186	Bacteria	Firmicutes	Clostridia	Clostridiales	Lachnospiraceae	Lachnospiraceae_NK4A136_group	NA
ASV79	10.175	-6.01809	0.437793	0.631296	Bacteria	Firmicutes	Clostridia	Clostridiales	Ruminococcaceae	Anaerotruncus	NA
ASV1479	6.7958	-7.97708	0.438933	0.632476	Bacteria	Firmicutes	Clostridia	Clostridiales	Ruminococcaceae	NA	NA
ASV1517	6.77281	-8.20524	0.439413	0.632703	Bacteria	Firmicutes	Clostridia	Clostridiales	Ruminococcaceae	Ruminiclostridium	NA
ASV1044	6.8904	-7.65579	0.440483	0.633779	Bacteria	Firmicutes	Clostridia	Clostridiales	Ruminococcaceae	Angelakisella	NA
ASV1840	6.7493	-8.45163	0.441088	0.634185	Bacteria	Bacteroidetes	Bacteroidia	Bacteroidales	NA	NA	NA
ASV1831	6.75432	-8.41282	0.442321	0.635394	Bacteria	Firmicutes	Clostridia	Clostridiales	Lachnospiraceae	NA	NA
ASV847	7.04434	-7.27868	0.442576	0.635394	Bacteria	Firmicutes	Clostridia	Clostridiales	Ruminococcaceae	Ruminiclostridium	NA
ASV1848	6.75935	-8.33585	0.443851	0.636759	Bacteria	NA	NA	NA	NA	NA	NA
ASV83	10.6451	-5.99138	0.444487	0.637206	Bacteria	Bacteroidetes	Bacteroidia	Bacteroidales	Muribaculaceae	NA	NA
ASV1423	6.77782	-8.13213	0.44503	0.63752	Bacteria	Bacteroidetes	Bacteroidia	Bacteroidales	NA	NA	NA
ASV104	9.41102	-6.13447	0.446761	0.63925	Bacteria	Firmicutes	Clostridia	Clostridiales	Ruminococcaceae	NA	NA
ASV1581	6.77731	-8.16301	0.446889	0.63925	Bacteria	Firmicutes	Clostridia	Clostridiales	Ruminococcaceae	NA	NA
ASV1122	6.87586	-7.45624	0.448195	0.640651	Bacteria	Firmicutes	Clostridia	Clostridiales	Ruminococcaceae	Ruminiclostridium_5	NA
ASV199	7.44142	-6.99862	0.448907	0.641203	Bacteria	Firmicutes	Clostridia	Clostridiales	Lachnospiraceae	Lachnospiraceae_NK4A136_group	NA
ASV244	8.86677	-6.15898	0.449267	0.641251	Bacteria	Firmicutes	Clostridia	Clostridiales	Lachnospiraceae	NA	NA
ASV1341	6.79175	-8.11029	0.449635	0.641309	Bacteria	Firmicutes	Clostridia	Clostridiales	Lachnospiraceae	GCA-900066575	NA
ASV548	7.4436	-6.62968	0.451589	0.643629	Bacteria	Firmicutes	Clostridia	Clostridiales	Lachnospiraceae	Lachnospiraceae_FCS020_group	NA
ASV1100	6.86602	-7.66082	0.452275	0.644139	Bacteria	Actinobacteria	Coriobacteriia	Coriobacteriales	Eggerthellaceae	Parvibacter	NA
ASV1245	6.81605	-7.9214	0.45313	0.644728	Bacteria	Firmicutes	Clostridia	Clostridiales	Christensenellaceae	NA	NA
ASV1043	6.91921	-7.54762	0.453345	0.644728	Bacteria	Firmicutes	Clostridia	Clostridiales	Lachnospiraceae	NA	NA
ASV217	6.76703	-8.29394	0.454606	0.646053	Bacteria	Firmicutes	Bacilli	Bacillales	Staphylococcaceae	Staphylococcus	NA
ASV651	7.09068	-7.2538	0.455912	0.647098	Bacteria	Firmicutes	Clostridia	Clostridiales	Lachnospiraceae	NA	NA
ASV674	7.10795	-7.25051	0.456	0.647098	Bacteria	Firmicutes	Clostridia	Clostridiales	Clostridiales_vadinBB60_group	NA	NA
ASV1079	6.86423	-7.66268	0.45665	0.647552	Bacteria	Firmicutes	Clostridia	Clostridiales	Lachnospiraceae	NA	NA
ASV488	7.44858	-7.00858	0.459727	0.650824	Bacteria	Firmicutes	Clostridia	Clostridiales	Lachnospiraceae	Roseburia	NA
ASV1732	6.77032	-8.23451	0.459758	0.650824	Bacteria	Bacteroidetes	Bacteroidia	Bacteroidales	NA	NA	NA
ASV250	8.60584	-6.18498	0.460213	0.650824	Bacteria	Firmicutes	Clostridia	Clostridiales	Clostridiaceae_1	Clostridium_sensu_stricto_1	NA
ASV1566	6.78533	-8.18077	0.460283	0.650824	Bacteria	Firmicutes	Clostridia	Clostridiales	Lachnospiraceae	Lachnospiraceae_NK4A136_group	NA
ASV294	8.35127	-6.2299	0.460681	0.650919	Bacteria	Firmicutes	Clostridia	Clostridiales	Lachnospiraceae	NA	NA
ASV1780	6.75732	-8.36661	0.463801	0.654857	Bacteria	Bacteroidetes	Bacteroidia	Bacteroidales	Bacteroidaceae	Bacteroides	NA
ASV1054	6.89202	-7.66561	0.464784	0.655773	Bacteria	Actinobacteria	Coriobacteriia	Coriobacteriales	Eggerthellaceae	NA	NA
ASV1750	6.76182	-8.4034	0.465892	0.656864	Bacteria	Firmicutes	Clostridia	Clostridiales	Lachnospiraceae	NA	NA
ASV334	7.54027	-7.19448	0.466889	0.657798	Bacteria	Firmicutes	Clostridia	Clostridiales	Lachnospiraceae	Lachnospiraceae_NK4A136_group	NA
ASV1675	6.77355	-8.20837	0.468265	0.659166	Bacteria	Firmicutes	Clostridia	Clostridiales	Lachnospiraceae	ASF356	NA
ASV1398	6.79631	-8.06432	0.46885	0.659166	Bacteria	Firmicutes	Clostridia	Clostridiales	Ruminococcaceae	Ruminiclostridium	NA
ASV1312	6.81527	-7.93047	0.468867	0.659166	Bacteria	Firmicutes	Clostridia	Clostridiales	Lachnospiraceae	28-4	NA
ASV1718	6.76131	-8.42623	0.470048	0.660353	Bacteria	Firmicutes	Clostridia	Clostridiales	Lachnospiraceae	NA	NA
ASV9	11.8707	-6.34096	0.470921	0.661091	Bacteria	Firmicutes	Clostridia	Clostridiales	Lachnospiraceae	Lachnospiraceae_NK4A136_group	NA
ASV998	6.91443	-7.61967	0.47127	0.661091	Bacteria	Firmicutes	Clostridia	Clostridiales	Ruminococcaceae	NA	NA
ASV1329	6.8003	-8.09296	0.471588	0.661091	Bacteria	Bacteroidetes	Bacteroidia	Bacteroidales	Muribaculaceae	CAG-873	NA
ASV56	11.1885	-6.01829	0.471919	0.661091	Bacteria	Bacteroidetes	Bacteroidia	Bacteroidales	Muribaculaceae	NA	NA
ASV1520	6.78804	-8.04871	0.47327	0.662271	Bacteria	Bacteroidetes	Bacteroidia	Bacteroidales	Muribaculaceae	NA	NA
ASV1404	6.80163	-7.95119	0.473436	0.662271	Bacteria	Bacteroidetes	Bacteroidia	Bacteroidales	Muribaculaceae	NA	NA
ASV788	7.0617	-7.13384	0.473876	0.662414	Bacteria	Bacteroidetes	Bacteroidia	Bacteroidales	Muribaculaceae	NA	NA
ASV360	8.16299	-6.29909	0.475134	0.663701	Bacteria	Firmicutes	Clostridia	Clostridiales	Lachnospiraceae	NA	NA
ASV363	8.00575	-6.43063	0.477132	0.665619	Bacteria	Firmicutes	Clostridia	Clostridiales	Lachnospiraceae	Lachnospiraceae_UCG-006	NA
ASV1370	6.78881	-8.13578	0.477185	0.665619	Bacteria	Bacteroidetes	Bacteroidia	Bacteroidales	Muribaculaceae	NA	NA
ASV1604	6.77482	-8.14488	0.477818	0.666029	Bacteria	Bacteroidetes	Bacteroidia	Bacteroidales	NA	NA	NA
ASV804	7.12166	-7.19395	0.478322	0.666258	Bacteria	Bacteroidetes	Bacteroidia	Bacteroidales	Muribaculaceae	NA	NA
ASV3	14.5271	-5.98847	0.478909	0.666603	Bacteria	Bacteroidetes	Bacteroidia	Bacteroidales	Muribaculaceae	NA	NA
ASV1242	6.82416	-7.88699	0.480243	0.667987	Bacteria	Fusobacteria	Fusobacteriia	Fusobacteriales	Fusobacteriaceae	Fusobacterium	NA
ASV1305	6.81463	-7.92073	0.482497	0.67055	Bacteria	Firmicutes	Clostridia	Clostridiales	Lachnospiraceae	NA	NA
ASV1189	6.83504	-7.88196	0.482769	0.67055	Bacteria	Bacteroidetes	Bacteroidia	Bacteroidales	Muribaculaceae	CAG-873	NA
ASV1628	6.77984	-8.27148	0.483564	0.671054	Bacteria	Bacteroidetes	Bacteroidia	Bacteroidales	Rikenellaceae	Alistipes	NA
ASV247	8.41343	-6.28433	0.483815	0.671054	Bacteria	Firmicutes	Clostridia	Clostridiales	Lachnospiraceae	NA	NA
ASV610	7.2553	-6.97551	0.48507	0.67232	Bacteria	Firmicutes	Clostridia	Clostridiales	Lachnospiraceae	NA	NA
ASV1057	6.76813	-8.20335	0.487764	0.675577	Bacteria	Firmicutes	Clostridia	Clostridiales	Ruminococcaceae	NA	NA
ASV520	7.08102	-7.54064	0.488755	0.67635	Bacteria	Firmicutes	Clostridia	Clostridiales	Lachnospiraceae	NA	NA
ASV1029	6.91692	-7.8152	0.489011	0.67635	Bacteria	Firmicutes	Clostridia	Clostridiales	Lachnospiraceae	NA	NA
ASV391	7.74514	-6.49096	0.489499	0.676549	Bacteria	Patescibacteria	Saccharimonadia	Saccharimonadales	Saccharimonadaceae	Candidatus_Saccharimonas	NA
ASV1755	6.76182	-8.42026	0.490382	0.677293	Bacteria	Bacteroidetes	Bacteroidia	Bacteroidales	Muribaculaceae	NA	NA
ASV1342	6.79781	-7.97394	0.490848	0.67746	Bacteria	Firmicutes	Clostridia	Clostridiales	Ruminococcaceae	NA	NA
ASV1283	6.83032	-7.81698	0.491219	0.677496	Bacteria	Firmicutes	Clostridia	Clostridiales	Ruminococcaceae	Ruminococcaceae_NK4A214_group	NA
ASV1462	6.78753	-8.11944	0.493793	0.680568	Bacteria	Firmicutes	Clostridia	Clostridiales	Ruminococcaceae	NA	NA
ASV1803	6.75582	-8.47913	0.496329	0.683583	Bacteria	Bacteroidetes	Bacteroidia	Bacteroidales	NA	NA	NA
ASV1516	6.78285	-8.1153	0.498394	0.68562	Bacteria	Bacteroidetes	Bacteroidia	Bacteroidales	Muribaculaceae	CAG-873	NA
ASV1891	6.75681	-8.45364	0.498506	0.68562	Bacteria	Firmicutes	Clostridia	Clostridiales	Peptostreptococcaceae	Asaccharospora	NA
ASV1385	6.80047	-8.14534	0.499304	0.686237	Bacteria	Firmicutes	Clostridia	Clostridiales	Clostridiales_vadinBB60_group	NA	NA
ASV259	8.13334	-6.38531	0.499799	0.686438	Bacteria	Firmicutes	Clostridia	Clostridiales	Lachnospiraceae	Lachnospiraceae_UCG-006	bacterium
ASV1184	6.74681	-8.55569	0.500637	0.687108	Bacteria	Firmicutes	Bacilli	Bacillales	Bacillaceae	Bacillus	NA
ASV1619	6.7738	-8.25578	0.501097	0.687259	Bacteria	Bacteroidetes	Bacteroidia	Bacteroidales	Porphyromonadaceae	NA	NA
ASV314	8.40313	-6.26931	0.503082	0.689115	Bacteria	Firmicutes	Clostridia	Clostridiales	Lachnospiraceae	NA	NA
ASV1284	6.80075	-8.02539	0.503152	0.689115	Bacteria	Bacteroidetes	Bacteroidia	Bacteroidales	NA	NA	NA
ASV1863	6.76055	-8.43691	0.503699	0.689384	Bacteria	Firmicutes	Clostridia	Clostridiales	Lachnospiraceae	NA	NA
ASV1468	6.78586	-8.16076	0.505218	0.69098	Bacteria	Firmicutes	Clostridia	Clostridiales	Ruminococcaceae	Ruminiclostridium	NA
ASV436	7.73971	-6.6188	0.50574	0.691109	Bacteria	Firmicutes	Clostridia	Clostridiales	Lachnospiraceae	Lachnospiraceae_UCG-006	NA
ASV396	8.03929	-6.34914	0.506045	0.691109	Bacteria	Firmicutes	Clostridia	Clostridiales	Ruminococcaceae	Ruminiclostridium_5	NA
ASV1749	6.76431	-8.33318	0.506367	0.691109	Bacteria	Firmicutes	Clostridia	Clostridiales	Lachnospiraceae	NA	NA
ASV1672	6.76333	-8.32814	0.507408	0.692048	Bacteria	Firmicutes	Clostridia	Clostridiales	NA	NA	NA
ASV833	6.95697	-7.5558	0.508023	0.692406	Bacteria	Firmicutes	Clostridia	Clostridiales	Lachnospiraceae	NA	NA
ASV862	7.06624	-7.33956	0.509504	0.693405	Bacteria	Bacteroidetes	Bacteroidia	Bacteroidales	Muribaculaceae	NA	NA
ASV1640	6.7783	-8.32141	0.509711	0.693405	Bacteria	Firmicutes	Clostridia	Clostridiales	Lachnospiraceae	NA	NA
ASV1472	6.7843	-8.09184	0.509815	0.693405	Bacteria	Firmicutes	Clostridia	Clostridiales	Lachnospiraceae	NA	NA
ASV909	6.97373	-7.50525	0.510781	0.694238	Bacteria	Firmicutes	Clostridia	Clostridiales	Ruminococcaceae	Ruminiclostridium_9	NA
ASV471	6.80159	-8.19789	0.512847	0.696564	Bacteria	Firmicutes	Clostridia	Clostridiales	Lachnospiraceae	Lachnospiraceae_NK4A136_group	NA
ASV1794	6.75531	-8.43244	0.515387	0.69953	Bacteria	Firmicutes	Bacilli	Lactobacillales	NA	NA	NA
ASV1395	6.8063	-7.90589	0.516035	0.699926	Bacteria	Firmicutes	Clostridia	Clostridiales	Lachnospiraceae	NA	NA
ASV297	8.26738	-6.52106	0.517564	0.701052	Bacteria	Firmicutes	Clostridia	Clostridiales	Lachnospiraceae	Lachnospiraceae_UCG-006	NA
ASV1614	6.77637	-8.20677	0.517579	0.701052	Bacteria	Firmicutes	Clostridia	Clostridiales	Lachnospiraceae	Lactonifactor	NA
ASV627	7.33172	-6.92856	0.520126	0.7033	Bacteria	Firmicutes	Clostridia	Clostridiales	Lachnospiraceae	Marvinbryantia	NA
ASV1454	6.79481	-8.11244	0.520195	0.7033	Bacteria	Firmicutes	Clostridia	Clostridiales	Lachnospiraceae	Lachnospiraceae_FCS020_group	NA
ASV1621	6.77182	-8.27434	0.520313	0.7033	Bacteria	Bacteroidetes	Bacteroidia	Bacteroidales	Rikenellaceae	NA	NA
ASV1196	6.81701	-8.32543	0.520798	0.703471	Bacteria	Firmicutes	Bacilli	Lactobacillales	Lactobacillaceae	Lactobacillus	NA
ASV727	7.13061	-7.03224	0.521377	0.703603	Bacteria	Firmicutes	Clostridia	Clostridiales	Lachnospiraceae	Lachnospiraceae_FCS020_group	NA
ASV1761	6.76779	-8.38996	0.521848	0.703603	Bacteria	Firmicutes	Clostridia	Clostridiales	Clostridiales_vadinBB60_group	NA	NA
ASV285	8.45909	-6.28251	0.52197	0.703603	Bacteria	Firmicutes	Clostridia	Clostridiales	Lachnospiraceae	NA	NA
ASV1188	6.82623	-7.95562	0.522944	0.704242	Bacteria	Firmicutes	Clostridia	Clostridiales	Lachnospiraceae	GCA-900066575	NA
ASV1153	6.84607	-7.84847	0.523162	0.704242	Bacteria	Firmicutes	Clostridia	Clostridiales	Lachnospiraceae	NA	NA
ASV880	7.05152	-7.30203	0.523853	0.70469	Bacteria	Bacteroidetes	Bacteroidia	Bacteroidales	Muribaculaceae	NA	NA
ASV516	7.33982	-6.85097	0.524462	0.705026	Bacteria	Firmicutes	Clostridia	Clostridiales	Ruminococcaceae	Ruminiclostridium	NA
ASV1393	6.79382	-8.11919	0.525256	0.705611	Bacteria	Bacteroidetes	Bacteroidia	Bacteroidales	NA	NA	NA
ASV1933	6.74832	-8.57768	0.526379	0.706636	Bacteria	Bacteroidetes	Bacteroidia	Bacteroidales	Rikenellaceae	NA	NA
ASV1204	6.75397	-8.47805	0.528772	0.709363	Bacteria	Proteobacteria	Gammaproteobacteria	Xanthomonadales	Xanthomonadaceae	Stenotrophomonas	NA
ASV317	8.00383	-6.37298	0.529157	0.709396	Bacteria	Firmicutes	Clostridia	Clostridiales	Lachnospiraceae	Lachnospiraceae_UCG-006	NA
ASV25	12.5526	-6.06907	0.532837	0.712828	Bacteria	Bacteroidetes	Bacteroidia	Bacteroidales	Muribaculaceae	NA	NA
ASV1548	6.78679	-8.1713	0.533092	0.712828	Bacteria	Firmicutes	Clostridia	Clostridiales	Ruminococcaceae	Angelakisella	NA
ASV1648	6.7608	-8.374	0.533103	0.712828	Bacteria	Actinobacteria	Coriobacteriia	Coriobacteriales	Eggerthellaceae	Adlercreutzia	NA
ASV1642	6.77131	-8.31051	0.533455	0.712828	Bacteria	Bacteroidetes	Bacteroidia	Bacteroidales	NA	NA	NA
ASV1449	6.78181	-8.20829	0.533946	0.712828	Bacteria	NA	NA	NA	NA	NA	NA
ASV1953	6.74879	-8.5602	0.534091	0.712828	Bacteria	Firmicutes	Clostridia	Clostridiales	Ruminococcaceae	Ruminococcaceae_UCG-014	NA
ASV1487	6.78881	-8.17358	0.534258	0.712828	Bacteria	Firmicutes	Clostridia	Clostridiales	Lachnospiraceae	NA	NA
ASV1414	6.81352	-8.03374	0.534782	0.712851	Bacteria	Firmicutes	Clostridia	Clostridiales	Lachnospiraceae	NA	NA
ASV1568	6.77383	-8.25474	0.535018	0.712851	Bacteria	Firmicutes	Clostridia	Clostridiales	Lachnospiraceae	Lachnospiraceae_NC2004_group	NA
ASV920	6.99308	-7.40287	0.535364	0.712851	Bacteria	Firmicutes	Clostridia	Clostridiales	Lachnospiraceae	NA	NA
ASV1123	6.87518	-7.76861	0.536261	0.713562	Bacteria	Firmicutes	Clostridia	Clostridiales	Lachnospiraceae	Lachnospiraceae_NK4A136_group	NA
ASV1593	6.77178	-8.32786	0.536699	0.713661	Bacteria	Firmicutes	Clostridia	Clostridiales	Lachnospiraceae	A2	NA
ASV886	7.05369	-7.27087	0.538084	0.715019	Bacteria	Bacteroidetes	Bacteroidia	Bacteroidales	Muribaculaceae	NA	NA
ASV1124	6.86164	-7.9669	0.538677	0.715323	Bacteria	Firmicutes	Erysipelotrichia	Erysipelotrichales	Erysipelotrichaceae	Turicibacter	NA
ASV872	7.078	-7.37589	0.539372	0.715761	Bacteria	Bacteroidetes	Bacteroidia	Bacteroidales	Muribaculaceae	NA	NA
ASV1014	6.93542	-7.58083	0.541217	0.717634	Bacteria	Firmicutes	Clostridia	Clostridiales	Lachnospiraceae	NA	NA
ASV1542	6.77328	-8.33227	0.541514	0.717634	Bacteria	Firmicutes	Clostridia	Clostridiales	Lachnospiraceae	NA	NA
ASV402	7.4879	-6.87649	0.542259	0.71772	Bacteria	Firmicutes	Clostridia	Clostridiales	Lachnospiraceae	Lachnospiraceae_UCG-001	NA
ASV1394	6.79526	-8.18927	0.542809	0.71772	Bacteria	Firmicutes	Clostridia	Clostridiales	Lachnospiraceae	NA	NA
ASV904	6.97265	-7.65097	0.542974	0.71772	Bacteria	Firmicutes	Clostridia	Clostridiales	Lachnospiraceae	NA	NA
ASV245	8.62416	-6.38421	0.54304	0.71772	Bacteria	Firmicutes	Clostridia	Clostridiales	Lachnospiraceae	Lachnospiraceae_FCS020_group	NA
ASV1694	6.77383	-8.25908	0.543419	0.717737	Bacteria	Firmicutes	Clostridia	Clostridiales	Lachnospiraceae	Acetatifactor	NA
ASV1513	6.77182	-8.3795	0.544967	0.718826	Bacteria	Firmicutes	Clostridia	Clostridiales	Ruminococcaceae	Ruminiclostridium_9	NA
ASV1498	6.79781	-8.10193	0.544976	0.718826	Bacteria	Firmicutes	Clostridia	Clostridiales	Lachnospiraceae	NA	NA
ASV600	7.34467	-6.78666	0.545914	0.719581	Bacteria	Firmicutes	Clostridia	Clostridiales	Lachnospiraceae	NA	NA
ASV1185	6.84631	-7.89891	0.547279	0.720896	Bacteria	Tenericutes	Mollicutes	Mollicutes_RF39	NA	NA	NA
ASV1512	6.78877	-8.21514	0.548415	0.721908	Bacteria	Firmicutes	Clostridia	Clostridiales	Lachnospiraceae	NA	NA
ASV1697	6.76431	-8.36026	0.550492	0.724156	Bacteria	Firmicutes	Clostridia	Clostridiales	Ruminococcaceae	NA	NA
ASV1438	6.80782	-8.01629	0.553265	0.727318	Bacteria	Firmicutes	Clostridia	Clostridiales	Ruminococcaceae	Anaerotruncus	NA
ASV1113	6.83346	-8.03917	0.558092	0.733172	Bacteria	Firmicutes	Clostridia	Clostridiales	Lachnospiraceae	Lachnospiraceae_NK4A136_group	NA
ASV410	7.93796	-6.47616	0.558531	0.733259	Bacteria	Firmicutes	Clostridia	Clostridiales	Clostridiaceae_1	Clostridium_sensu_stricto_1	NA
ASV81	10.655	-6.11077	0.56098	0.735982	Bacteria	Bacteroidetes	Bacteroidia	Bacteroidales	Muribaculaceae	NA	NA
ASV943	6.98649	-7.48281	0.563337	0.738176	Bacteria	Firmicutes	Clostridia	Clostridiales	Lachnospiraceae	NA	NA
ASV1130	6.78353	-8.21371	0.563404	0.738176	Bacteria	Firmicutes	Clostridia	Clostridiales	Lachnospiraceae	NA	NA
ASV839	7.0663	-7.367	0.564715	0.738929	Bacteria	Bacteroidetes	Bacteroidia	Bacteroidales	Muribaculaceae	NA	NA
ASV1230	6.82479	-7.95597	0.564732	0.738929	Bacteria	Bacteroidetes	Bacteroidia	Bacteroidales	Muribaculaceae	NA	NA
ASV1073	6.76761	-8.28513	0.566177	0.740328	Bacteria	Firmicutes	Clostridia	Clostridiales	Ruminococcaceae	NA	NA
ASV68	10.8693	-6.11361	0.568039	0.741849	Bacteria	Bacteroidetes	Bacteroidia	Bacteroidales	Muribaculaceae	NA	NA
ASV1564	6.79433	-8.22736	0.568581	0.741849	Bacteria	Bacteroidetes	Bacteroidia	Bacteroidales	NA	NA	NA
ASV702	7.13639	-7.03443	0.568691	0.741849	Bacteria	Firmicutes	Clostridia	Clostridiales	Lachnospiraceae	Lachnospiraceae_UCG-006	NA
ASV1867	6.75432	-8.53111	0.568852	0.741849	Bacteria	Firmicutes	Bacilli	Lactobacillales	Lactobacillaceae	Lactobacillus	NA
ASV1133	6.86129	-7.76512	0.570559	0.743582	Bacteria	Bacteroidetes	Bacteroidia	Bacteroidales	Muribaculaceae	NA	NA
ASV353	8.21725	-6.37343	0.571895	0.744828	Bacteria	Firmicutes	Clostridia	Clostridiales	Family_XIII	NA	NA
ASV837	7.0067	-7.31886	0.573324	0.745835	Bacteria	Firmicutes	Clostridia	Clostridiales	Lachnospiraceae	GCA-900066575	NA
ASV1657	6.76182	-8.44943	0.573504	0.745835	Bacteria	Firmicutes	Clostridia	Clostridiales	Lachnospiraceae	Acetatifactor	NA
ASV1334	6.80532	-8.12935	0.573807	0.745835	Bacteria	Bacteroidetes	Bacteroidia	Bacteroidales	Rikenellaceae	Alistipes	NA
ASV771	7.10184	-7.49787	0.57509	0.747008	Bacteria	Bacteroidetes	Bacteroidia	Bacteroidales	Muribaculaceae	NA	NA
ASV1618	6.78031	-8.21235	0.575524	0.747077	Bacteria	NA	NA	NA	NA	NA	NA
ASV1602	6.77332	-8.29448	0.576072	0.747295	Bacteria	Bacteroidetes	Bacteroidia	Bacteroidales	Porphyromonadaceae	NA	NA
ASV894	7.04348	-7.30441	0.577871	0.748116	Bacteria	Bacteroidetes	Bacteroidia	Bacteroidales	Muribaculaceae	NA	NA
ASV1639	6.7478	-8.6116	0.578139	0.748116	Bacteria	Proteobacteria	Gammaproteobacteria	Enterobacteriales	Enterobacteriaceae	Atlantibacter	NA
ASV1816	6.75732	-8.51906	0.578808	0.748116	Bacteria	Firmicutes	Clostridia	Clostridiales	Ruminococcaceae	Ruminiclostridium	NA
ASV1781	6.75582	-8.53037	0.579292	0.748116	Bacteria	NA	NA	NA	NA	NA	NA
ASV374	7.77759	-6.47243	0.579584	0.748116	Bacteria	Firmicutes	Clostridia	Clostridiales	Ruminococcaceae	Ruminococcaceae_UCG-005	NA
ASV129	9.12888	-6.24634	0.580034	0.748116	Bacteria	Firmicutes	Clostridia	Clostridiales	Ruminococcaceae	Oscillibacter	NA
ASV344	8.22321	-6.44109	0.580061	0.748116	Bacteria	Tenericutes	Mollicutes	Mollicutes_RF39	NA	NA	NA
ASV1834	6.76103	-8.43721	0.580091	0.748116	Bacteria	Actinobacteria	Coriobacteriia	Coriobacteriales	NA	NA	NA
ASV475	7.19961	-7.71294	0.580133	0.748116	Bacteria	Bacteroidetes	Bacteroidia	Bacteroidales	Muribaculaceae	NA	NA
ASV1428	6.78407	-8.27411	0.583032	0.751302	Bacteria	Firmicutes	Clostridia	Clostridiales	Lachnospiraceae	NA	NA
ASV226	7.9626	-6.98911	0.583369	0.751302	Bacteria	Firmicutes	Clostridia	Clostridiales	Lachnospiraceae	NA	NA
ASV867	7.0727	-7.3545	0.585644	0.753739	Bacteria	Firmicutes	Clostridia	Clostridiales	Lachnospiraceae	Lachnospiraceae_FCS020_group	NA
ASV1501	6.74879	-8.59602	0.586325	0.754121	Bacteria	Proteobacteria	Gammaproteobacteria	Betaproteobacteriales	Burkholderiaceae	Delftia	NA
ASV478	7.48671	-7.0321	0.590254	0.758449	Bacteria	Firmicutes	Clostridia	Clostridiales	Lachnospiraceae	NA	NA
ASV1246	6.82424	-8.04322	0.590462	0.758449	Bacteria	Firmicutes	Clostridia	Clostridiales	Lachnospiraceae	Lachnospiraceae_NK4A136_group	NA
ASV1387	6.7936	-8.21347	0.591937	0.759846	Bacteria	Firmicutes	Clostridia	Clostridiales	Lachnospiraceae	NA	NA
ASV1396	6.79078	-8.1951	0.592523	0.760101	Bacteria	Firmicutes	Clostridia	Clostridiales	Lachnospiraceae	NA	NA
ASV1175	6.8497	-7.91969	0.593524	0.760888	Bacteria	Firmicutes	Clostridia	Clostridiales	Lachnospiraceae	NA	NA
ASV1447	6.7913	-8.19447	0.594122	0.761159	Bacteria	Firmicutes	Clostridia	Clostridiales	Lachnospiraceae	NA	NA
ASV1482	6.79207	-8.21401	0.595173	0.762008	Bacteria	Firmicutes	Clostridia	Clostridiales	Lachnospiraceae	UC5-1-2E3	NA
ASV1858	6.75132	-8.58401	0.596467	0.763167	Bacteria	Firmicutes	Clostridia	Clostridiales	Ruminococcaceae	NA	NA
ASV205	8.60307	-6.5469	0.598442	0.764615	Bacteria	Actinobacteria	Actinobacteria	Bifidobacteriales	Bifidobacteriaceae	Bifidobacterium	NA
ASV1409	6.78402	-8.40467	0.598479	0.764615	Bacteria	Firmicutes	Clostridia	Clostridiales	Lachnospiraceae	NA	NA
ASV119	9.50222	-6.22169	0.59887	0.764615	Bacteria	Firmicutes	Clostridia	Clostridiales	Lachnospiraceae	NA	NA
ASV1313	6.80081	-8.14794	0.599278	0.764615	Bacteria	Firmicutes	Clostridia	Clostridiales	Lachnospiraceae	possible_genus_Sk018	NA
ASV499	7.17039	-7.16566	0.599546	0.764615	Bacteria	Firmicutes	Clostridia	Clostridiales	Lachnospiraceae	Lachnospiraceae_UCG-006	NA
ASV1788	6.75831	-8.47801	0.599956	0.764643	Bacteria	Proteobacteria	Gammaproteobacteria	Betaproteobacteriales	NA	NA	NA
ASV1679	6.76581	-8.42613	0.601811	0.766509	Bacteria	Tenericutes	Mollicutes	Mollicutes_RF39	NA	NA	NA
ASV1330	6.80056	-8.21818	0.605943	0.770933	Bacteria	Firmicutes	Clostridia	Clostridiales	Lachnospiraceae	NA	NA
ASV1538	6.77833	-8.33054	0.606872	0.770933	Bacteria	NA	NA	NA	NA	NA	NA
ASV295	8.37046	-6.35515	0.6072	0.770933	Bacteria	Firmicutes	Clostridia	Clostridiales	Lachnospiraceae	Lachnospiraceae_UCG-004	NA
ASV695	7.14815	-7.02768	0.60734	0.770933	Bacteria	Bacteroidetes	Bacteroidia	Bacteroidales	Muribaculaceae	NA	NA
ASV304	8.50037	-6.31627	0.608018	0.770933	Bacteria	Firmicutes	Clostridia	Clostridiales	Family_XIII	NA	NA
ASV666	7.23708	-6.93372	0.608133	0.770933	Bacteria	Firmicutes	Clostridia	Clostridiales	Lachnospiraceae	NA	NA
ASV1303	6.79302	-8.15888	0.608145	0.770933	Bacteria	Bacteroidetes	Bacteroidia	Bacteroidales	NA	NA	NA
ASV1384	6.81081	-8.07344	0.608425	0.770933	Bacteria	Firmicutes	Clostridia	Clostridiales	Lachnospiraceae	Lactonifactor	NA
ASV1026	6.88929	-7.68896	0.609013	0.771181	Bacteria	Firmicutes	Clostridia	Clostridiales	Ruminococcaceae	Ruminiclostridium_9	NA
ASV1091	6.85718	-7.94415	0.610642	0.772457	Bacteria	Firmicutes	Clostridia	Clostridiales	Lachnospiraceae	NA	NA
ASV379	7.71318	-6.99896	0.610807	0.772457	Bacteria	Firmicutes	Erysipelotrichia	Erysipelotrichales	Erysipelotrichaceae	Turicibacter	NA
ASV370	8.09741	-6.35393	0.611286	0.772565	Bacteria	Firmicutes	Erysipelotrichia	Erysipelotrichales	Erysipelotrichaceae	NA	NA
ASV1443	6.77632	-8.33187	0.611913	0.77286	Bacteria	Firmicutes	Clostridia	Clostridiales	Lachnospiraceae	GCA-900066575	NA
ASV583	7.27052	-7.08634	0.613182	0.773965	Bacteria	Firmicutes	Clostridia	Clostridiales	Ruminococcaceae	Oscillibacter	NA
ASV193	8.13455	-6.88421	0.61665	0.777035	Bacteria	Firmicutes	Clostridia	Clostridiales	Lachnospiraceae	Lachnospiraceae_NK4A136_group	bacterium
ASV1412	6.79631	-8.15421	0.616677	0.777035	Bacteria	Bacteroidetes	Bacteroidia	Bacteroidales	Muribaculaceae	CAG-873	NA
ASV1690	6.76732	-8.46277	0.617166	0.777035	Bacteria	Firmicutes	Clostridia	Clostridiales	Ruminococcaceae	Ruminococcaceae_UCG-009	NA
ASV1580	6.74982	-8.65694	0.617322	0.777035	Bacteria	Proteobacteria	Gammaproteobacteria	Enterobacteriales	Enterobacteriaceae	Escherichia/Shigella	NA
ASV944	7.01867	-7.3143	0.617828	0.777035	Bacteria	Bacteroidetes	Bacteroidia	Bacteroidales	Muribaculaceae	NA	NA
ASV1632	6.76783	-8.36599	0.61819	0.777035	Bacteria	Firmicutes	Clostridia	Clostridiales	Ruminococcaceae	NA	NA
ASV1727	6.77141	-8.47312	0.6187	0.777035	Bacteria	Firmicutes	Clostridia	Clostridiales	Lachnospiraceae	NA	NA
ASV981	6.93274	-7.62765	0.618779	0.777035	Bacteria	Actinobacteria	Coriobacteriia	Coriobacteriales	Eggerthellaceae	Enterorhabdus	NA
ASV156	9.35048	-6.23196	0.620803	0.779078	Bacteria	Firmicutes	Clostridia	Clostridiales	Lachnospiraceae	ASF356	NA
ASV20	13.2386	-6.12846	0.622212	0.780016	Bacteria	Bacteroidetes	Bacteroidia	Bacteroidales	Muribaculaceae	NA	NA
ASV1608	6.76933	-8.41987	0.622345	0.780016	Bacteria	Firmicutes	Clostridia	Clostridiales	Ruminococcaceae	NA	NA
ASV1030	6.9309	-7.55707	0.623869	0.781427	Bacteria	Firmicutes	Clostridia	Clostridiales	Lachnospiraceae	Marvinbryantia	NA
ASV1376	6.78983	-8.25893	0.625302	0.782664	Bacteria	Bacteroidetes	Bacteroidia	Bacteroidales	NA	NA	NA
ASV1366	6.81697	-8.13728	0.625653	0.782664	Bacteria	Firmicutes	Clostridia	Clostridiales	Lachnospiraceae	NA	NA
ASV54	11.184	-6.15572	0.628347	0.785534	Bacteria	Bacteroidetes	Bacteroidia	Bacteroidales	Muribaculaceae	NA	NA
ASV1844	6.75531	-8.54287	0.629207	0.785661	Bacteria	Firmicutes	Clostridia	Clostridiales	Lachnospiraceae	NA	NA
ASV896	7.01254	-7.35531	0.629249	0.785661	Bacteria	Firmicutes	Clostridia	Clostridiales	Lachnospiraceae	NA	NA
ASV1359	6.80404	-8.09323	0.630238	0.786396	Bacteria	Firmicutes	Clostridia	Clostridiales	Lachnospiraceae	NA	NA
ASV1291	6.7958	-8.22658	0.63143	0.787383	Bacteria	Firmicutes	Clostridia	Clostridiales	Ruminococcaceae	Ruminiclostridium	NA
ASV1822	6.76483	-8.41414	0.632028	0.787629	Bacteria	Firmicutes	Erysipelotrichia	Erysipelotrichales	Erysipelotrichaceae	NA	NA
ASV1090	6.87342	-7.71973	0.632713	0.787982	Bacteria	Firmicutes	Clostridia	Clostridiales	Lachnospiraceae	NA	NA
ASV1881	6.74681	-8.66209	0.633322	0.788241	Bacteria	Proteobacteria	Gammaproteobacteria	Enterobacteriales	Enterobacteriaceae	NA	NA
ASV842	7.03182	-7.49877	0.634698	0.789453	Bacteria	Firmicutes	Clostridia	Clostridiales	Ruminococcaceae	Ruminococcaceae_UCG-004	NA
ASV1116	6.8642	-7.81883	0.635445	0.789487	Bacteria	Firmicutes	Clostridia	Clostridiales	Lachnospiraceae	NA	NA
ASV893	7.03056	-7.26698	0.635529	0.789487	Bacteria	Bacteroidetes	Bacteroidia	Bacteroidales	Muribaculaceae	NA	NA
ASV1740	6.76355	-8.49122	0.63698	0.790789	Bacteria	Firmicutes	Clostridia	Clostridiales	Ruminococcaceae	NA	NA
ASV1492	6.78782	-8.27213	0.637561	0.79101	Bacteria	Firmicutes	Clostridia	Clostridiales	Ruminococcaceae	Ruminiclostridium	NA
ASV913	6.99351	-7.51101	0.638279	0.791401	Bacteria	Actinobacteria	Coriobacteriia	Coriobacteriales	Eggerthellaceae	Enterorhabdus	NA
ASV1851	6.75831	-8.52904	0.639276	0.791644	Bacteria	Firmicutes	Bacilli	Lactobacillales	NA	NA	NA
ASV1518	6.78608	-8.19272	0.639281	0.791644	Bacteria	Firmicutes	Clostridia	Clostridiales	Defluviitaleaceae	Defluviitaleaceae_UCG-011	NA
ASV1864	6.75582	-8.57285	0.640945	0.792855	Bacteria	Firmicutes	Clostridia	Clostridiales	Ruminococcaceae	Ruminiclostridium	NA
ASV1631	6.77054	-8.48702	0.641066	0.792855	Bacteria	Firmicutes	Clostridia	Clostridiales	Ruminococcaceae	Ruminococcaceae_UCG-014	NA
ASV535	7.46575	-7.0524	0.642831	0.793955	Bacteria	Firmicutes	Clostridia	Clostridiales	Lachnospiraceae	Lachnospiraceae_NK4A136_group	NA
ASV1883	6.75681	-8.60883	0.642998	0.793955	Bacteria	Firmicutes	Clostridia	Clostridiales	NA	NA	NA
ASV1557	6.78533	-8.31204	0.643618	0.793955	Bacteria	Bacteroidetes	Bacteroidia	Bacteroidales	Bacteroidaceae	Bacteroides	NA
ASV1820	6.75681	-8.55593	0.644167	0.793955	Bacteria	Bacteroidetes	Bacteroidia	Bacteroidales	Muribaculaceae	CAG-873	NA
ASV505	7.53121	-6.72322	0.644337	0.793955	Bacteria	Actinobacteria	Coriobacteriia	Coriobacteriales	Eggerthellaceae	DNF00809	NA
ASV1860	6.75231	-8.61391	0.644458	0.793955	Bacteria	Bacteroidetes	Bacteroidia	Bacteroidales	Muribaculaceae	NA	NA
ASV1563	6.77881	-8.35792	0.644785	0.793955	Bacteria	Firmicutes	Clostridia	Clostridiales	Lachnospiraceae	NA	NA
ASV1272	6.79931	-7.96013	0.647137	0.796352	Bacteria	Firmicutes	Clostridia	Clostridiales	Ruminococcaceae	Ruminococcaceae_UCG-013	NA
ASV961	6.96881	-7.53391	0.647981	0.796739	Bacteria	Firmicutes	Clostridia	Clostridiales	Ruminococcaceae	NA	NA
ASV529	7.54411	-6.73582	0.648263	0.796739	Bacteria	Firmicutes	Clostridia	Clostridiales	Lachnospiraceae	NA	NA
ASV1278	6.8193	-8.05061	0.648893	0.797014	Bacteria	Firmicutes	Clostridia	Clostridiales	Lachnospiraceae	NA	NA
ASV280	8.06365	-6.64036	0.649646	0.797441	Bacteria	Firmicutes	Clostridia	Clostridiales	Ruminococcaceae	Ruminiclostridium	NA
ASV460	7.58122	-6.68378	0.650466	0.797948	Bacteria	Firmicutes	Clostridia	Clostridiales	Ruminococcaceae	NA	NA
ASV341	8.09921	-6.50672	0.651624	0.798651	Bacteria	Firmicutes	Clostridia	Clostridiales	Ruminococcaceae	Intestinimonas	NA
ASV1070	6.8896	-7.76844	0.652058	0.798651	Bacteria	Firmicutes	Clostridia	Clostridiales	Clostridiales_vadinBB60_group	NA	NA
ASV1673	6.7798	-8.36046	0.652259	0.798651	Bacteria	Bacteroidetes	Bacteroidia	Bacteroidales	NA	NA	NA
ASV1314	6.78878	-8.27321	0.653723	0.799945	Bacteria	Bacteroidetes	Bacteroidia	Bacteroidales	NA	NA	NA
ASV1613	6.78782	-8.26624	0.654874	0.800854	Bacteria	Firmicutes	Clostridia	Clostridiales	Peptostreptococcaceae	NA	NA
ASV1739	6.76055	-8.45191	0.655602	0.801246	Eukaryota	NA	NA	NA	NA	NA	NA
ASV485	7.55366	-6.83214	0.656542	0.801896	Bacteria	Firmicutes	Clostridia	Clostridiales	Lachnospiraceae	Lachnospiraceae_NK4A136_group	NA
ASV1307	6.81001	-8.06843	0.657245	0.802176	Bacteria	Bacteroidetes	Bacteroidia	Bacteroidales	Muribaculaceae	CAG-873	NA
ASV504	7.6812	-6.65279	0.65772	0.802176	Bacteria	Firmicutes	Clostridia	Clostridiales	Lachnospiraceae	NA	NA
ASV355	8.04869	-6.50901	0.658765	0.802176	Bacteria	Firmicutes	Clostridia	Clostridiales	Lachnospiraceae	Lachnospiraceae_UCG-004	NA
ASV1545	6.77431	-8.35193	0.65909	0.802176	Bacteria	Firmicutes	Clostridia	Clostridiales	Lachnospiraceae	NA	NA
ASV1708	6.77204	-8.41805	0.659108	0.802176	Bacteria	Firmicutes	Bacilli	Lactobacillales	Carnobacteriaceae	Atopobacter	NA
ASV1607	6.7738	-8.33509	0.659222	0.802176	Bacteria	Bacteroidetes	Bacteroidia	Bacteroidales	Muribaculaceae	NA	NA
ASV776	7.06036	-7.28447	0.659867	0.80242	Bacteria	Bacteroidetes	Bacteroidia	Bacteroidales	Muribaculaceae	NA	NA
ASV1791	6.74982	-8.63244	0.660799	0.80242	Bacteria	Proteobacteria	Gammaproteobacteria	Enterobacteriales	Enterobacteriaceae	NA	NA
ASV1874	6.7593	-8.55736	0.660851	0.80242	Bacteria	Actinobacteria	Actinobacteria	Bifidobacteriales	Bifidobacteriaceae	NA	NA
ASV1112	6.88302	-7.80944	0.66135	0.80242	Bacteria	Firmicutes	Clostridia	Clostridiales	Lachnospiraceae	Lachnospiraceae_NK4A136_group	NA
ASV1478	6.78091	-8.35139	0.661511	0.80242	Bacteria	Firmicutes	Clostridia	Clostridiales	Ruminococcaceae	NA	NA
ASV772	7.06276	-7.34277	0.661874	0.80242	Bacteria	Bacteroidetes	Bacteroidia	Bacteroidales	Muribaculaceae	NA	NA
ASV1620	6.77581	-8.36696	0.663614	0.802552	Bacteria	Bacteroidetes	Bacteroidia	NA	NA	NA	NA
ASV1419	6.79433	-8.19698	0.663905	0.802552	Bacteria	Firmicutes	Clostridia	Clostridiales	Lachnospiraceae	Lactonifactor	NA
ASV911	7.04071	-7.26527	0.664392	0.802552	Bacteria	Bacteroidetes	Bacteroidia	Bacteroidales	Muribaculaceae	NA	NA
ASV1809	6.75681	-8.58397	0.665341	0.802552	Bacteria	Firmicutes	Clostridia	Clostridiales	Lachnospiraceae	Acetatifactor	NA
ASV731	7.11188	-7.20203	0.665604	0.802552	Bacteria	Firmicutes	Clostridia	Clostridiales	Clostridiales_vadinBB60_group	NA	NA
ASV21	13.2357	-6.15553	0.665664	0.802552	Bacteria	Bacteroidetes	Bacteroidia	Bacteroidales	Muribaculaceae	NA	NA
ASV1786	6.76281	-8.5292	0.665728	0.802552	Bacteria	Firmicutes	Clostridia	Clostridiales	Family_XIII	Family_XIII_UCG-001	NA
ASV1587	6.77856	-8.34419	0.665866	0.802552	Bacteria	Firmicutes	Clostridia	Clostridiales	Lachnospiraceae	Cuneatibacter	NA
ASV1782	6.76032	-8.51575	0.666177	0.802552	Bacteria	Firmicutes	Clostridia	Clostridiales	Ruminococcaceae	NA	NA
ASV936	7.04677	-7.28345	0.666542	0.802552	Bacteria	Firmicutes	Erysipelotrichia	Erysipelotrichales	Erysipelotrichaceae	Turicibacter	NA
ASV1641	6.77482	-8.3319	0.666563	0.802552	Bacteria	Firmicutes	Clostridia	Clostridiales	Lachnospiraceae	NA	NA
ASV566	7.50098	-6.70706	0.666936	0.802552	Bacteria	Firmicutes	Clostridia	Clostridiales	Ruminococcaceae	Ruminiclostridium_9	NA
ASV1748	6.76431	-8.51359	0.667295	0.802552	Bacteria	Bacteroidetes	Bacteroidia	Bacteroidales	NA	NA	NA
ASV113	9.30687	-6.25977	0.668079	0.803004	Bacteria	Firmicutes	Clostridia	Clostridiales	Ruminococcaceae	Oscillibacter	NA
ASV1338	6.79412	-8.24833	0.67029	0.804983	Bacteria	Firmicutes	Clostridia	Clostridiales	Lachnospiraceae	NA	NA
ASV968	6.94344	-7.74983	0.670546	0.804983	Bacteria	Firmicutes	Clostridia	Clostridiales	Ruminococcaceae	Angelakisella	NA
ASV1693	6.77182	-8.34256	0.671021	0.805061	Bacteria	Tenericutes	Mollicutes	Mollicutes_RF39	NA	NA	NA
ASV1598	6.78181	-8.34013	0.671494	0.805135	Bacteria	Firmicutes	Clostridia	Clostridiales	Lachnospiraceae	28-4	NA
ASV1227	6.81978	-7.99676	0.671902	0.805135	Bacteria	Bacteroidetes	Bacteroidia	Bacteroidales	NA	NA	NA
ASV1795	6.76281	-8.50908	0.672833	0.805666	Bacteria	Firmicutes	Clostridia	Clostridiales	Ruminococcaceae	Ruminiclostridium	NA
ASV1271	6.79456	-8.16104	0.673442	0.805666	Bacteria	Bacteroidetes	Bacteroidia	Bacteroidales	NA	NA	NA
ASV946	6.97731	-7.45255	0.673576	0.805666	Bacteria	Firmicutes	Clostridia	Clostridiales	Ruminococcaceae	Ruminiclostridium_5	NA
ASV603	7.28364	-7.10298	0.675318	0.807257	Bacteria	Firmicutes	Clostridia	Clostridiales	Ruminococcaceae	Intestinimonas	NA
ASV338	7.65313	-6.73898	0.679736	0.811463	Bacteria	Firmicutes	Clostridia	Clostridiales	Ruminococcaceae	Ruminococcaceae_UCG-014	NA
ASV1499	6.7828	-8.2862	0.67984	0.811463	Bacteria	Firmicutes	Clostridia	Clostridiales	Lachnospiraceae	NA	NA
ASV1235	6.82428	-8.07803	0.680444	0.811463	Bacteria	Bacteroidetes	Bacteroidia	Bacteroidales	Porphyromonadaceae	NA	NA
ASV921	6.96291	-7.76794	0.68088	0.811463	Bacteria	Firmicutes	Clostridia	Clostridiales	Ruminococcaceae	Ruminococcaceae_UCG-014	NA
ASV1381	6.78833	-8.24963	0.680902	0.811463	Bacteria	Firmicutes	Clostridia	Clostridiales	Ruminococcaceae	Oscillospira	NA
ASV1135	6.84148	-8.05487	0.683364	0.813904	Bacteria	Firmicutes	Clostridia	Clostridiales	Ruminococcaceae	Ruminiclostridium	NA
ASV256	8.19995	-6.37332	0.686624	0.81729	Bacteria	Firmicutes	Clostridia	Clostridiales	Ruminococcaceae	Oscillibacter	NA
ASV1743	6.75282	-8.63961	0.688204	0.818186	Bacteria	Firmicutes	Clostridia	Clostridiales	Ruminococcaceae	NA	NA
ASV1064	6.87746	-7.84732	0.68821	0.818186	Bacteria	Firmicutes	Clostridia	Clostridiales	Ruminococcaceae	Ruminiclostridium_9	NA
ASV569	7.23803	-7.39369	0.688798	0.818391	Bacteria	Firmicutes	Clostridia	Clostridiales	Clostridiales_vadinBB60_group	NA	NA
ASV866	6.95328	-7.77316	0.691169	0.820711	Bacteria	Firmicutes	Bacilli	Bacillales	Staphylococcaceae	Staphylococcus	NA
ASV300	7.60105	-7.01181	0.692212	0.821453	Bacteria	Firmicutes	Clostridia	Clostridiales	Lachnospiraceae	Lachnospiraceae_NK4A136_group	NA
ASV366	7.95505	-6.55559	0.692672	0.821503	Bacteria	Firmicutes	Clostridia	Clostridiales	Lachnospiraceae	Lachnospiraceae_FCS020_group	NA
ASV1208	6.82728	-7.99918	0.694737	0.823455	Bacteria	Firmicutes	Clostridia	Clostridiales	Lachnospiraceae	NA	NA
ASV1527	6.79477	-8.23796	0.695687	0.823959	Bacteria	Bacteroidetes	Bacteroidia	Bacteroidales	Rikenellaceae	NA	NA
ASV802	7.03	-7.52701	0.696002	0.823959	Bacteria	Firmicutes	Clostridia	Clostridiales	Ruminococcaceae	Angelakisella	NA
ASV554	7.28751	-7.10745	0.69644	0.823981	Bacteria	Firmicutes	Clostridia	Clostridiales	Ruminococcaceae	Ruminiclostridium	NA
ASV1615	6.77782	-8.39432	0.697293	0.824494	Bacteria	Firmicutes	Clostridia	Clostridiales	Lachnospiraceae	NA	NA
ASV1710	6.76431	-8.53874	0.697731	0.824515	Bacteria	Firmicutes	Erysipelotrichia	Erysipelotrichales	Erysipelotrichaceae	Faecalibaculum	NA
ASV1352	6.7493	-8.66598	0.699134	0.825677	Bacteria	Proteobacteria	Gammaproteobacteria	Enterobacteriales	Enterobacteriaceae	Klebsiella	NA
ASV1603	6.77782	-8.40488	0.700961	0.827294	Bacteria	Firmicutes	Clostridia	Clostridiales	Lachnospiraceae	NA	NA
ASV1486	6.79555	-8.19881	0.701347	0.827294	Bacteria	Firmicutes	Clostridia	Clostridiales	Ruminococcaceae	Anaerotruncus	NA
ASV1807	6.76431	-8.51282	0.703375	0.829189	Bacteria	Firmicutes	Erysipelotrichia	Erysipelotrichales	Erysipelotrichaceae	NA	NA
ASV793	7.03322	-7.2923	0.704699	0.829885	Bacteria	Firmicutes	Clostridia	Clostridiales	Ruminococcaceae	NA	NA
ASV681	7.19587	-7.17826	0.705489	0.829885	Bacteria	Bacteroidetes	Bacteroidia	Bacteroidales	Muribaculaceae	NA	NA
ASV1360	6.82033	-7.97385	0.70553	0.829885	Bacteria	Bacteroidetes	Bacteroidia	Bacteroidales	NA	NA	NA
ASV616	7.33019	-6.86684	0.705656	0.829885	Bacteria	Firmicutes	Clostridia	Clostridiales	Ruminococcaceae	Ruminiclostridium_9	NA
ASV906	7.0005	-7.61642	0.707167	0.831058	Bacteria	Bacteroidetes	Bacteroidia	Bacteroidales	Muribaculaceae	NA	NA
ASV1547	6.77929	-8.33896	0.7075	0.831058	Bacteria	Firmicutes	Clostridia	Clostridiales	Lachnospiraceae	NA	NA
ASV759	7.09655	-7.25402	0.709158	0.832508	Bacteria	Bacteroidetes	Bacteroidia	Bacteroidales	Muribaculaceae	NA	NA
ASV1266	6.8223	-8.02051	0.709968	0.832961	Bacteria	Bacteroidetes	Bacteroidia	Bacteroidales	NA	NA	NA
ASV1941	6.74854	-8.71391	0.712269	0.835162	Bacteria	Firmicutes	Clostridia	Clostridiales	Lachnospiraceae	Tyzzerella	NA
ASV1031	6.90804	-7.74697	0.712783	0.835266	Bacteria	Firmicutes	Clostridia	Clostridiales	Lachnospiraceae	NA	NA
ASV734	7.09874	-7.10988	0.715747	0.838239	Bacteria	Firmicutes	Clostridia	Clostridiales	Lachnospiraceae	Lachnoclostridium	NA
ASV1583	6.77281	-8.46437	0.719109	0.841674	Bacteria	Firmicutes	Clostridia	Clostridiales	Lachnospiraceae	A2	NA
ASV1347	6.80455	-8.13867	0.720694	0.842605	Bacteria	Firmicutes	Clostridia	Clostridiales	Ruminococcaceae	Pseudoflavonifractor	NA
ASV1102	6.85846	-7.86084	0.721317	0.842605	Bacteria	Firmicutes	Clostridia	Clostridiales	Family_XIII	NA	NA
ASV322	7.50896	-6.98983	0.721605	0.842605	Bacteria	Firmicutes	Clostridia	Clostridiales	Ruminococcaceae	Ruminococcaceae_UCG-013	NA
ASV1201	6.82828	-7.98689	0.721848	0.842605	Bacteria	Firmicutes	Clostridia	Clostridiales	Ruminococcaceae	Oscillibacter	NA
ASV858	7.02365	-7.30305	0.722474	0.842605	Bacteria	Bacteroidetes	Bacteroidia	Bacteroidales	Muribaculaceae	NA	NA
ASV1009	6.92513	-7.69369	0.723179	0.842605	Bacteria	Firmicutes	Clostridia	Clostridiales	Ruminococcaceae	NA	NA
ASV952	6.98433	-7.56214	0.723294	0.842605	Bacteria	Bacteroidetes	Bacteroidia	Bacteroidales	Muribaculaceae	NA	NA
ASV670	7.25449	-7.02109	0.723336	0.842605	Bacteria	Firmicutes	Clostridia	Clostridiales	Ruminococcaceae	Anaerotruncus	NA
ASV1630	6.77106	-8.4285	0.724972	0.84401	Bacteria	Firmicutes	Clostridia	Clostridiales	Lachnospiraceae	Lachnoclostridium	NA
ASV1378	6.79631	-8.24074	0.725524	0.844152	Bacteria	Firmicutes	Clostridia	Clostridiales	Ruminococcaceae	Ruminiclostridium_9	NA
ASV1570	6.79	-8.41463	0.730594	0.848307	Bacteria	Firmicutes	Clostridia	Clostridiales	Lachnospiraceae	Lachnospiraceae_NK4A136_group	NA
ASV781	7.11304	-7.1964	0.7309	0.848307	Bacteria	Bacteroidetes	Bacteroidia	Bacteroidales	Muribaculaceae	NA	NA
ASV1610	6.7668	-8.48075	0.731128	0.848307	Bacteria	Firmicutes	Clostridia	Clostridiales	Lachnospiraceae	Lachnospiraceae_UCG-006	NA
ASV1432	6.78481	-8.30383	0.73115	0.848307	Bacteria	Firmicutes	Clostridia	Clostridiales	Lachnospiraceae	NA	NA
ASV706	7.1218	-7.37795	0.731254	0.848307	Bacteria	Firmicutes	Clostridia	Clostridiales	Lachnospiraceae	NA	NA
ASV905	7.02263	-7.41039	0.733311	0.85019	Bacteria	Bacteroidetes	Bacteroidia	Bacteroidales	Muribaculaceae	NA	NA
ASV70	9.17678	-6.81556	0.734307	0.850806	Bacteria	Firmicutes	Clostridia	Clostridiales	Ruminococcaceae	NA	NA
ASV999	6.95889	-7.71636	0.735247	0.850806	Bacteria	Firmicutes	Clostridia	Clostridiales	Lachnospiraceae	Roseburia	NA
ASV1345	6.79382	-8.24135	0.735363	0.850806	Bacteria	Firmicutes	Clostridia	Clostridiales	Lachnospiraceae	GCA-900066575	NA
ASV1783	6.7638	-8.49613	0.735575	0.850806	Bacteria	Firmicutes	Clostridia	Clostridiales	Ruminococcaceae	Oscillospira	NA
ASV1222	6.81024	-8.19351	0.736485	0.851357	Bacteria	Bacteroidetes	Bacteroidia	Bacteroidales	Muribaculaceae	NA	NA
ASV1008	6.93251	-7.57158	0.737333	0.851836	Bacteria	Firmicutes	Clostridia	Clostridiales	Ruminococcaceae	NA	NA
ASV1475	6.79781	-8.22268	0.738138	0.852265	Bacteria	Firmicutes	Clostridia	Clostridiales	Lachnospiraceae	NA	NA
ASV613	7.24124	-7.0601	0.739479	0.853311	Bacteria	Firmicutes	Clostridia	Clostridiales	Lachnospiraceae	Acetatifactor	NA
ASV1956	6.7478	-8.71706	0.74092	0.8543	Bacteria	Firmicutes	Clostridia	Clostridiales	Lachnospiraceae	NA	NA
ASV307	8.27361	-6.4706	0.741465	0.8543	Bacteria	Firmicutes	Clostridia	Clostridiales	Lachnospiraceae	Lachnospiraceae_UCG-004	NA
ASV4	14.0888	-6.18211	0.74164	0.8543	Bacteria	Bacteroidetes	Bacteroidia	Bacteroidales	Muribaculaceae	NA	NA
ASV1655	6.74832	-8.70833	0.743356	0.855775	Bacteria	Bacteroidetes	Bacteroidia	Bacteroidales	Muribaculaceae	NA	NA
ASV1790	6.76483	-8.50363	0.745109	0.856656	Bacteria	Bacteroidetes	Bacteroidia	Bacteroidales	Porphyromonadaceae	NA	NA
ASV372	7.65086	-7.13777	0.745271	0.856656	Bacteria	Firmicutes	Erysipelotrichia	Erysipelotrichales	Erysipelotrichaceae	Turicibacter	NA
ASV1764	6.75681	-8.62707	0.74543	0.856656	Bacteria	Firmicutes	Clostridia	Clostridiales	Lachnospiraceae	NA	NA
ASV45	10.2822	-6.6725	0.746222	0.856714	Bacteria	Firmicutes	Clostridia	Clostridiales	Lachnospiraceae	Lachnospiraceae_NK4A136_group	NA
ASV1569	6.78134	-8.41547	0.746412	0.856714	Bacteria	Bacteroidetes	Bacteroidia	Bacteroidales	NA	NA	NA
ASV1128	6.86851	-7.8189	0.746789	0.856714	Bacteria	Firmicutes	Clostridia	Clostridiales	Lachnospiraceae	NA	NA
ASV1211	6.84402	-7.99363	0.748942	0.858682	Bacteria	Firmicutes	Bacilli	Bacillales	Bacillaceae	Bacillus	NA
ASV1857	6.75132	-8.67025	0.749557	0.858886	Bacteria	Firmicutes	Clostridia	Clostridiales	Family_XIII	NA	NA
ASV1097	6.85959	-7.92937	0.75112	0.859588	Bacteria	Firmicutes	Clostridia	Clostridiales	Ruminococcaceae	NA	NA
ASV154	8.44981	-6.85975	0.751459	0.859588	Bacteria	Firmicutes	Clostridia	Clostridiales	Lachnospiraceae	Lachnospiraceae_NK4A136_group	NA
ASV69	10.5452	-6.2377	0.751483	0.859588	Bacteria	Firmicutes	Clostridia	Clostridiales	Ruminococcaceae	Anaerotruncus	NA
ASV1841	6.75582	-8.62823	0.752637	0.859727	Bacteria	Bacteroidetes	Bacteroidia	Bacteroidales	Porphyromonadaceae	NA	NA
ASV737	7.0545	-7.5861	0.752751	0.859727	Bacteria	Firmicutes	Clostridia	Clostridiales	Clostridiales_vadinBB60_group	NA	NA
ASV699	7.17652	-7.15702	0.752918	0.859727	Bacteria	Firmicutes	Clostridia	Clostridiales	Lachnospiraceae	NA	NA
ASV1163	6.85222	-8.00245	0.753781	0.860212	Bacteria	Firmicutes	Clostridia	Clostridiales	Lachnospiraceae	Lachnospiraceae_UCG-006	NA
ASV1346	6.81004	-8.22192	0.756061	0.861856	Bacteria	Firmicutes	Clostridia	Clostridiales	Ruminococcaceae	Oscillibacter	NA
ASV468	7.53857	-7.06934	0.756099	0.861856	Bacteria	Firmicutes	Clostridia	Clostridiales	Lachnospiraceae	Roseburia	NA
ASV1446	6.79627	-8.32581	0.757086	0.862481	Bacteria	Firmicutes	Clostridia	Clostridiales	Lachnospiraceae	NA	NA
ASV1391	6.7988	-8.28474	0.759076	0.864247	Bacteria	Firmicutes	Clostridia	Clostridiales	Lachnospiraceae	NA	NA
ASV980	6.95522	-7.3659	0.760213	0.864842	Bacteria	Firmicutes	Clostridia	Clostridiales	NA	NA	NA
ASV705	7.15608	-7.08261	0.760814	0.864842	Bacteria	Firmicutes	Clostridia	Clostridiales	Ruminococcaceae	NA	NA
ASV1756	6.75132	-8.69768	0.761344	0.864842	Bacteria	Proteobacteria	Gammaproteobacteria	NA	NA	NA	NA
ASV1533	6.78504	-8.3619	0.76136	0.864842	Bacteria	Firmicutes	Clostridia	Clostridiales	Lachnospiraceae	GCA-900066575	NA
ASV1692	6.76483	-8.47923	0.762179	0.864998	Bacteria	Bacteroidetes	Bacteroidia	Bacteroidales	NA	NA	NA
ASV609	7.24948	-7.24153	0.762378	0.864998	Bacteria	Firmicutes	Clostridia	Clostridiales	Ruminococcaceae	Intestinimonas	NA
ASV1239	6.81877	-8.17117	0.763852	0.865258	Bacteria	Firmicutes	Clostridia	Clostridiales	Lachnospiraceae	NA	NA
ASV1018	6.87779	-7.95422	0.76398	0.865258	Bacteria	Firmicutes	Clostridia	Clostridiales	Lachnospiraceae	GCA-900066575	NA
ASV1021	6.918	-7.76603	0.764063	0.865258	Bacteria	Firmicutes	Clostridia	Clostridiales	Lachnospiraceae	NA	NA
ASV970	6.98312	-7.56707	0.764756	0.865258	Bacteria	Firmicutes	Bacilli	Lactobacillales	Lactobacillaceae	Lactobacillus	NA
ASV358	7.59902	-6.91825	0.764811	0.865258	Bacteria	Firmicutes	Clostridia	Clostridiales	Lachnospiraceae	Lachnospiraceae_FCS020_group	NA
ASV1016	6.92461	-7.68948	0.76664	0.866383	Bacteria	Firmicutes	Clostridia	Clostridiales	Lachnospiraceae	GCA-900066575	NA
ASV1333	6.82298	-8.08279	0.766687	0.866383	Bacteria	Firmicutes	Clostridia	Clostridiales	Lachnospiraceae	NA	NA
ASV1006	6.93062	-7.64011	0.767168	0.866427	Bacteria	Firmicutes	Clostridia	Clostridiales	Lachnospiraceae	NA	NA
ASV1146	6.86273	-7.95778	0.770226	0.868309	Bacteria	Firmicutes	Clostridia	Clostridiales	Lachnospiraceae	NA	NA
ASV336	8.10391	-6.54113	0.770524	0.868309	Bacteria	Firmicutes	Clostridia	Clostridiales	Lachnospiraceae	Lachnospiraceae_UCG-004	NA
ASV1165	6.83425	-8.08624	0.770585	0.868309	Bacteria	Firmicutes	Clostridia	Clostridiales	Ruminococcaceae	Angelakisella	NA
ASV994	6.9809	-7.59729	0.771037	0.868309	Bacteria	Proteobacteria	Alphaproteobacteria	Rickettsiales	Mitochondria	NA	NA
ASV757	7.07606	-7.20594	0.771044	0.868309	Bacteria	Bacteroidetes	Bacteroidia	Bacteroidales	Muribaculaceae	NA	NA
ASV723	7.09584	-7.25681	0.771609	0.868447	Bacteria	Bacteroidetes	Bacteroidia	Bacteroidales	Muribaculaceae	NA	NA
ASV1077	6.90338	-8.05881	0.773481	0.870055	Bacteria	Firmicutes	Clostridia	Clostridiales	Lachnospiraceae	NA	NA
ASV383	7.75154	-6.64577	0.774073	0.870101	Bacteria	Firmicutes	Clostridia	Clostridiales	Ruminococcaceae	Ruminococcaceae_UCG-014	NA
ASV766	7.13862	-7.22292	0.774407	0.870101	Bacteria	Firmicutes	Clostridia	Clostridiales	Clostridiaceae_1	NA	NA
ASV620	7.21416	-7.58804	0.776039	0.871436	Bacteria	Firmicutes	Clostridia	Clostridiales	Ruminococcaceae	Ruminococcaceae_UCG-005	NA
ASV907	6.99573	-7.37939	0.779087	0.874358	Bacteria	Firmicutes	Clostridia	Clostridiales	Clostridiales_vadinBB60_group	NA	NA
ASV690	7.1401	-7.161	0.78008	0.874482	Bacteria	Firmicutes	Clostridia	Clostridiales	Ruminococcaceae	GCA-900066225	NA
ASV414	7.44662	-7.47873	0.780088	0.874482	Bacteria	Firmicutes	Clostridia	Clostridiales	Ruminococcaceae	Ruminococcaceae_UCG-014	NA
ASV1682	6.75831	-8.64442	0.780616	0.874575	Bacteria	Bacteroidetes	Bacteroidia	Bacteroidales	NA	NA	NA
ASV728	6.96837	-7.74966	0.781629	0.875193	Bacteria	Firmicutes	Clostridia	Clostridiales	Ruminococcaceae	Oscillibacter	NA
ASV1503	6.79855	-8.30511	0.782059	0.875193	Bacteria	Firmicutes	Clostridia	Clostridiales	Lachnospiraceae	NA	NA
ASV1466	6.78529	-8.4033	0.78433	0.877235	Bacteria	Firmicutes	Clostridia	Clostridiales	Lachnospiraceae	NA	NA
ASV661	7.19491	-7.52324	0.784869	0.877338	Bacteria	Firmicutes	Clostridia	Clostridiales	Lachnospiraceae	NA	NA
ASV1559	6.77932	-8.4058	0.785597	0.877652	Bacteria	Firmicutes	Clostridia	Clostridiales	Lachnospiraceae	Lachnospiraceae_NK4A136_group	NA
ASV1730	6.77377	-8.45738	0.787086	0.878556	Bacteria	Firmicutes	Erysipelotrichia	Erysipelotrichales	Erysipelotrichaceae	NA	NA
ASV1896	6.75432	-8.68079	0.787301	0.878556	Bacteria	Bacteroidetes	Bacteroidia	Bacteroidales	Porphyromonadaceae	NA	NA
ASV371	7.71504	-7.37668	0.79199	0.883287	Bacteria	Firmicutes	Clostridia	Clostridiales	Lachnospiraceae	NA	NA
ASV1579	6.7858	-8.35478	0.793939	0.884958	Bacteria	Firmicutes	Clostridia	Clostridiales	Ruminococcaceae	Intestinimonas	NA
ASV1167	6.8598	-7.9935	0.79543	0.886117	Bacteria	Firmicutes	Clostridia	Clostridiales	Lachnospiraceae	Lachnospiraceae_NK4A136_group	NA
ASV545	7.48089	-6.89238	0.798843	0.889112	Bacteria	Firmicutes	Clostridia	Clostridiales	Family_XIII	Family_XIII_UCG-001	NA
ASV1181	6.85152	-7.98207	0.799024	0.889112	Bacteria	Firmicutes	Clostridia	Clostridiales	Lachnospiraceae	NA	NA
ASV1161	6.8743	-7.94145	0.800287	0.890013	Bacteria	Firmicutes	Clostridia	Clostridiales	Clostridiaceae_1	Clostridium_sensu_stricto_1	NA
ASV783	7.05656	-7.28246	0.801959	0.891368	Bacteria	Firmicutes	Clostridia	Clostridiales	Ruminococcaceae	GCA-900066225	NA
ASV825	7.05781	-7.46349	0.802895	0.891904	Bacteria	Firmicutes	Clostridia	Clostridiales	Ruminococcaceae	Ruminiclostridium	NA
ASV855	7.07244	-7.44756	0.805932	0.894771	Bacteria	Bacteroidetes	Bacteroidia	Bacteroidales	Muribaculaceae	NA	NA
ASV957	7.00992	-7.60733	0.807043	0.895209	Bacteria	Firmicutes	Bacilli	Lactobacillales	Lactobacillaceae	Lactobacillus	NA
ASV1265	6.80832	-8.17262	0.807379	0.895209	Bacteria	Firmicutes	Clostridia	Clostridiales	Lachnospiraceae	NA	NA
ASV1463	6.77782	-8.37759	0.80796	0.895209	Bacteria	Bacteroidetes	Bacteroidia	Bacteroidales	NA	NA	NA
ASV7	13.688	-6.2123	0.808408	0.895209	Bacteria	Firmicutes	Bacilli	Lactobacillales	Lactobacillaceae	Lactobacillus	NA
ASV1325	6.80828	-8.11915	0.808874	0.895209	Bacteria	Firmicutes	Clostridia	Clostridiales	Lachnospiraceae	NA	NA
ASV1140	6.84781	-8.10636	0.809061	0.895209	Bacteria	Firmicutes	Clostridia	Clostridiales	Lachnospiraceae	Lachnospiraceae_NK4A136_group	NA
ASV1467	6.78928	-8.28713	0.810364	0.896146	Bacteria	Firmicutes	Clostridia	Clostridiales	Lachnospiraceae	NA	NA
ASV1448	6.79133	-8.32548	0.812557	0.898065	Bacteria	Firmicutes	Clostridia	Clostridiales	Lachnospiraceae	NA	NA
ASV1752	6.76652	-8.54567	0.813122	0.898184	Bacteria	Bacteroidetes	Bacteroidia	Bacteroidales	NA	NA	NA
ASV43	10.1921	-6.76097	0.813959	0.898604	Bacteria	Firmicutes	Clostridia	Clostridiales	Lachnospiraceae	Lachnospiraceae_NK4A136_group	NA
ASV1020	6.90256	-8.07113	0.815606	0.899117	Bacteria	Firmicutes	Clostridia	Clostridiales	Lachnospiraceae	Roseburia	NA
ASV459	7.66613	-6.62081	0.815699	0.899117	Bacteria	Firmicutes	Clostridia	Clostridiales	Lachnospiraceae	Lachnospiraceae_NK4A136_group	NA
ASV1321	6.79761	-8.18667	0.815814	0.899117	Bacteria	Firmicutes	Clostridia	Clostridiales	Lachnospiraceae	NA	NA
ASV843	7.07126	-7.40574	0.816408	0.899117	Bacteria	Bacteroidetes	Bacteroidia	Bacteroidales	Muribaculaceae	NA	NA
ASV100	10.1698	-6.25864	0.816713	0.899117	Bacteria	Bacteroidetes	Bacteroidia	Bacteroidales	Muribaculaceae	NA	NA
ASV716	7.19769	-7.03827	0.818319	0.90038	Bacteria	Bacteroidetes	Bacteroidia	Bacteroidales	Muribaculaceae	NA	NA
ASV289	8.25828	-6.49921	0.82011	0.901744	Bacteria	Firmicutes	Clostridia	Clostridiales	Lachnospiraceae	Lachnoclostridium	NA
ASV1219	6.83279	-8.16702	0.820477	0.901744	Bacteria	Firmicutes	Clostridia	Clostridiales	Clostridiales_vadinBB60_group	NA	NA
ASV977	6.99561	-7.61314	0.822062	0.90298	Bacteria	Firmicutes	Bacilli	Lactobacillales	Lactobacillaceae	Lactobacillus	NA
ASV990	6.97839	-7.4049	0.823402	0.90325	Bacteria	Firmicutes	Clostridia	Clostridiales	Ruminococcaceae	NA	NA
ASV1939	6.7493	-8.72562	0.823443	0.90325	Bacteria	Firmicutes	Clostridia	Clostridiales	Lachnospiraceae	NA	NA
ASV1902	6.7498	-8.69363	0.823687	0.90325	Bacteria	Firmicutes	Clostridia	Clostridiales	Ruminococcaceae	Ruminococcaceae_UCG-014	NA
ASV1789	6.76505	-8.57037	0.824496	0.903633	Bacteria	Firmicutes	Clostridia	Clostridiales	Ruminococcaceae	NA	NA
ASV1293	6.81882	-8.12936	0.825661	0.904108	Bacteria	Proteobacteria	Gammaproteobacteria	Betaproteobacteriales	Burkholderiaceae	Parasutterella	NA
ASV1290	6.80053	-8.27937	0.82585	0.904108	Bacteria	Bacteroidetes	Bacteroidia	Bacteroidales	Muribaculaceae	CAG-873	NA
ASV1445	6.78181	-8.39854	0.826749	0.904588	Bacteria	Firmicutes	Clostridia	Clostridiales	Lachnospiraceae	NA	NA
ASV1277	6.82029	-8.2099	0.827829	0.905265	Bacteria	Firmicutes	Clostridia	Clostridiales	Lachnospiraceae	NA	NA
ASV744	7.06031	-7.24449	0.829185	0.906244	Bacteria	Firmicutes	Clostridia	Clostridiales	Ruminococcaceae	NA	NA
ASV1392	6.79555	-8.25946	0.829953	0.906283	Bacteria	Firmicutes	Clostridia	Clostridiales	Lachnospiraceae	Lachnospiraceae_NK4A136_group	NA
ASV1431	6.79276	-8.33801	0.830922	0.906283	Bacteria	Firmicutes	Clostridia	Clostridiales	Lachnospiraceae	NA	NA
ASV1691	6.76483	-8.5792	0.831118	0.906283	Bacteria	Firmicutes	Clostridia	Clostridiales	Lachnospiraceae	NA	NA
ASV1778	6.75882	-8.63089	0.831484	0.906283	Bacteria	Firmicutes	Clostridia	Clostridiales	Lachnospiraceae	Lachnospiraceae_NK4A136_group	NA
ASV330	8.21874	-6.54625	0.831528	0.906283	Bacteria	Firmicutes	Clostridia	Clostridiales	Clostridiaceae_1	Clostridium_sensu_stricto_1	NA
ASV1677	6.76933	-8.51363	0.832788	0.907152	Bacteria	Bacteroidetes	Bacteroidia	Bacteroidales	Muribaculaceae	CAG-873	NA
ASV1762	6.76794	-8.53182	0.833383	0.907298	Bacteria	Cyanobacteria	Oxyphotobacteria	Chloroplast	NA	NA	NA
ASV1323	6.7565	-8.62092	0.833979	0.907443	Bacteria	Bacteroidetes	Bacteroidia	Sphingobacteriales	Sphingobacteriaceae	Sphingobacterium	multivorum
ASV700	6.99525	-7.88266	0.836351	0.90952	Bacteria	Firmicutes	Clostridia	Clostridiales	Lachnospiraceae	Lachnospiraceae_NK4A136_group	NA
ASV36	12.1574	-6.24576	0.839958	0.912804	Bacteria	Bacteroidetes	Bacteroidia	Bacteroidales	Muribaculaceae	NA	NA
ASV1417	6.76655	-8.52787	0.840301	0.912804	Bacteria	Proteobacteria	Gammaproteobacteria	Enterobacteriales	Enterobacteriaceae	NA	NA
ASV1458	6.81333	-8.18657	0.841915	0.914053	Bacteria	Firmicutes	Clostridia	Clostridiales	Lachnospiraceae	ASF356	NA
ASV1865	6.75132	-8.70253	0.842411	0.914086	Bacteria	Firmicutes	Erysipelotrichia	Erysipelotrichales	Erysipelotrichaceae	Faecalibaculum	NA
ASV23	13.0516	-6.23045	0.843697	0.914976	Bacteria	Bacteroidetes	Bacteroidia	Bacteroidales	Muribaculaceae	NA	NA
ASV16	13.0505	-6.23092	0.846007	0.916975	Bacteria	Bacteroidetes	Bacteroidia	Bacteroidales	Muribaculaceae	NA	NA
ASV122	9.6769	-6.30519	0.847051	0.917584	Bacteria	Firmicutes	Clostridia	Clostridiales	Lachnospiraceae	Lachnospiraceae_NK4A136_group	NA
ASV1741	6.76182	-8.6338	0.847504	0.917584	Bacteria	Firmicutes	Clostridia	Clostridiales	Lachnospiraceae	NA	NA
ASV967	7.00033	-7.55396	0.848559	0.91822	Bacteria	Firmicutes	Bacilli	Lactobacillales	Lactobacillaceae	Lactobacillus	NA
ASV632	7.18452	-7.68596	0.84978	0.919035	Bacteria	Firmicutes	Clostridia	Clostridiales	Lachnospiraceae	Roseburia	NA
ASV1072	6.89009	-7.85826	0.850713	0.919537	Bacteria	Firmicutes	Clostridia	Clostridiales	Lachnospiraceae	NA	NA
ASV144	9.58098	-6.30766	0.851722	0.920122	Bacteria	Firmicutes	Clostridia	Clostridiales	Lachnospiraceae	ASF356	NA
ASV1349	6.80321	-8.34172	0.852317	0.920258	Bacteria	Firmicutes	Clostridia	Clostridiales	Lachnospiraceae	Lachnospiraceae_NK4A136_group	NA
ASV486	7.58451	-6.82678	0.853408	0.920931	Bacteria	Firmicutes	Clostridia	Clostridiales	Lachnospiraceae	NA	NA
ASV1436	6.78379	-8.36975	0.855031	0.922175	Bacteria	Bacteroidetes	Bacteroidia	Bacteroidales	Muribaculaceae	NA	NA
ASV1228	6.82749	-8.14197	0.856207	0.922937	Bacteria	Firmicutes	Clostridia	Clostridiales	Lachnospiraceae	Lachnospiraceae_UCG-001	NA
ASV1678	6.77431	-8.39178	0.859825	0.926224	Bacteria	Firmicutes	Clostridia	Clostridiales	Clostridiaceae_1	NA	NA
ASV1553	6.77881	-8.29854	0.8602	0.926224	Bacteria	Firmicutes	Clostridia	Clostridiales	Lachnospiraceae	NA	NA
ASV1696	6.77032	-8.51727	0.860959	0.926533	Bacteria	Firmicutes	Clostridia	Clostridiales	Ruminococcaceae	Anaerotruncus	NA
ASV1182	6.84341	-8.02438	0.862194	0.927354	Bacteria	Firmicutes	Clostridia	Clostridiales	Lachnospiraceae	Lachnoclostridium	NA
ASV1668	6.76882	-8.49487	0.863738	0.928507	Bacteria	Firmicutes	Bacilli	Lactobacillales	Carnobacteriaceae	Atopobacter	NA
ASV362	7.56971	-6.88344	0.867097	0.931354	Bacteria	Firmicutes	Clostridia	Clostridiales	Lachnospiraceae	Lachnospiraceae_FCS020_group	NA
ASV577	7.04286	-7.86219	0.867504	0.931354	Bacteria	Firmicutes	Clostridia	Clostridiales	Lachnospiraceae	NA	NA
ASV1806	6.75582	-8.68864	0.86781	0.931354	Bacteria	Firmicutes	Clostridia	Clostridiales	Lachnospiraceae	Lachnospiraceae_UCG-010	NA
ASV1007	6.85788	-8.02722	0.868468	0.931551	Bacteria	Firmicutes	Clostridia	Clostridiales	Lachnospiraceae	NA	NA
ASV1263	6.80545	-8.26115	0.869233	0.931864	Bacteria	Firmicutes	Clostridia	Clostridiales	Lachnospiraceae	NA	NA
ASV1647	6.77655	-8.41984	0.871364	0.933639	Bacteria	Bacteroidetes	Bacteroidia	Bacteroidales	NA	NA	NA
ASV1507	6.77054	-8.51202	0.87324	0.935051	Bacteria	Firmicutes	Clostridia	Clostridiales	Lachnospiraceae	NA	NA
ASV996	6.91506	-7.65197	0.873634	0.935051	Bacteria	Firmicutes	Clostridia	Clostridiales	Family_XIII	Family_XIII_AD3011_group	NA
ASV1900	6.74982	-8.74199	0.875044	0.935181	Bacteria	Firmicutes	Clostridia	Clostridiales	Ruminococcaceae	Ruminococcaceae_UCG-014	NA
ASV1594	6.78126	-8.33295	0.87516	0.935181	Bacteria	Firmicutes	Clostridia	Clostridiales	Defluviitaleaceae	Defluviitaleaceae_UCG-011	NA
ASV1137	6.84206	-7.96075	0.875185	0.935181	Bacteria	Firmicutes	Clostridia	Clostridiales	Lachnospiraceae	NA	NA
ASV1700	6.77731	-8.44676	0.877166	0.936432	Bacteria	NA	NA	NA	NA	NA	NA
ASV1493	6.78877	-8.40449	0.877309	0.936432	Bacteria	Firmicutes	Clostridia	Clostridiales	Lachnospiraceae	NA	NA
ASV162	9.23849	-6.4989	0.880086	0.938823	Bacteria	Firmicutes	Clostridia	Clostridiales	Lachnospiraceae	NA	NA
ASV643	7.2076	-7.48568	0.880505	0.938823	Bacteria	Firmicutes	Clostridia	Clostridiales	Lachnospiraceae	NA	NA
ASV713	7.18221	-7.15759	0.883026	0.941	Bacteria	Firmicutes	Clostridia	Clostridiales	Family_XIII	Family_XIII_AD3011_group	NA
ASV1390	6.79433	-8.24142	0.884294	0.941841	Bacteria	Actinobacteria	Coriobacteriia	Coriobacteriales	Eggerthellaceae	NA	NA
ASV279	8.53551	-6.46922	0.888854	0.94616	Bacteria	Firmicutes	Clostridia	Clostridiales	Ruminococcaceae	Ruminococcaceae_UCG-014	NA
ASV1774	6.76431	-8.60374	0.889313	0.94616	Bacteria	Firmicutes	Clostridia	Clostridiales	Ruminococcaceae	NA	NA
ASV233	8.06955	-7.10878	0.890304	0.946701	Bacteria	Firmicutes	Clostridia	Clostridiales	Lachnospiraceae	NA	NA
ASV34	12.1871	-6.25575	0.890795	0.94671	Bacteria	Bacteroidetes	Bacteroidia	Bacteroidales	Muribaculaceae	NA	NA
ASV1121	6.89712	-7.58062	0.892321	0.947819	Bacteria	Firmicutes	Erysipelotrichia	Erysipelotrichales	Erysipelotrichaceae	NA	NA
ASV871	7.02595	-7.46722	0.893266	0.948014	Bacteria	Bacteroidetes	Bacteroidia	Bacteroidales	Muribaculaceae	NA	NA
ASV1729	6.75882	-8.62536	0.89347	0.948014	Bacteria	Bacteroidetes	NA	NA	NA	NA	NA
ASV1474	6.7798	-8.45463	0.894955	0.949078	Bacteria	Firmicutes	Clostridia	Clostridiales	Lachnospiraceae	NA	NA
ASV1771	6.75981	-8.62136	0.896271	0.94996	Bacteria	Bacteroidetes	Bacteroidia	Bacteroidales	NA	NA	NA
ASV1722	6.77032	-8.55747	0.897593	0.950844	Bacteria	Firmicutes	Clostridia	Clostridiales	Lachnospiraceae	Lactonifactor	NA
ASV179	8.84099	-6.55631	0.899382	0.950844	Bacteria	Actinobacteria	Actinobacteria	Bifidobacteriales	Bifidobacteriaceae	Bifidobacterium	NA
ASV1573	6.77881	-8.40242	0.899466	0.950844	Bacteria	Firmicutes	Clostridia	Clostridiales	Ruminococcaceae	NA	NA
ASV1234	6.81806	-8.13752	0.899712	0.950844	Bacteria	Firmicutes	Clostridia	Clostridiales	Lachnospiraceae	NA	NA
ASV511	7.4912	-6.90149	0.899722	0.950844	Bacteria	Firmicutes	Clostridia	Clostridiales	Lachnospiraceae	NA	NA
ASV377	7.53564	-7.06648	0.90001	0.950844	Bacteria	Firmicutes	Clostridia	Clostridiales	Lachnospiraceae	Lachnospiraceae_UCG-001	NA
ASV1650	6.76732	-8.51672	0.902079	0.952518	Bacteria	Firmicutes	Clostridia	Clostridiales	Lachnospiraceae	NA	NA
ASV1946	6.75004	-8.7362	0.90316	0.953147	Bacteria	Firmicutes	Bacilli	Lactobacillales	Lactobacillaceae	Lactobacillus	NA
ASV1529	6.77864	-8.40755	0.904706	0.954265	Bacteria	Firmicutes	Clostridia	Clostridiales	Lachnospiraceae	NA	NA
ASV1253	6.80873	-8.31188	0.906178	0.955305	Bacteria	Firmicutes	Clostridia	Clostridiales	Lachnospiraceae	NA	NA
ASV1776	6.76513	-8.57728	0.906868	0.95552	Bacteria	Firmicutes	Clostridia	Clostridiales	Ruminococcaceae	NA	NA
ASV947	7.00403	-7.61994	0.907387	0.955554	Bacteria	Firmicutes	Clostridia	Clostridiales	Lachnospiraceae	Roseburia	NA
ASV1550	6.76882	-8.53047	0.908944	0.95668	Bacteria	Firmicutes	Clostridia	Clostridiales	Ruminococcaceae	NA	NA
ASV1143	6.85431	-8.02802	0.911665	0.959031	Bacteria	Firmicutes	Clostridia	Clostridiales	Lachnospiraceae	NA	NA
ASV1369	6.81227	-8.20276	0.913759	0.960718	Bacteria	Firmicutes	Clostridia	Clostridiales	Lachnospiraceae	NA	NA
ASV1134	6.84622	-8.06208	0.915079	0.961592	Bacteria	Actinobacteria	Coriobacteriia	Coriobacteriales	Eggerthellaceae	Enterorhabdus	NA
ASV1171	6.841	-8.0342	0.916421	0.962487	Bacteria	Firmicutes	Clostridia	Clostridiales	Lachnospiraceae	NA	NA
ASV308	8.14854	-6.55335	0.918039	0.963486	Bacteria	Firmicutes	Clostridia	Clostridiales	Lachnospiraceae	Lachnoclostridium	NA
ASV1477	6.78683	-8.35165	0.918353	0.963486	Bacteria	Bacteroidetes	Bacteroidia	Bacteroidales	Porphyromonadaceae	NA	NA
ASV869	7.05203	-7.37429	0.918873	0.963517	Bacteria	Firmicutes	Bacilli	Lactobacillales	Lactobacillaceae	Lactobacillus	NA
ASV808	7.09897	-7.46768	0.919878	0.963773	Bacteria	Bacteroidetes	Bacteroidia	Bacteroidales	Muribaculaceae	NA	NA
ASV1337	6.82181	-8.23174	0.920626	0.963773	Bacteria	Bacteroidetes	Bacteroidia	Bacteroidales	Muribaculaceae	CAG-873	NA
ASV926	7.01316	-7.51534	0.920802	0.963773	Bacteria	Firmicutes	Bacilli	Lactobacillales	Lactobacillaceae	Lactobacillus	NA
ASV150	8.54977	-6.9134	0.921081	0.963773	Bacteria	Firmicutes	Clostridia	Clostridiales	Lachnospiraceae	Lachnospiraceae_NK4A136_group	NA
ASV1397	6.79481	-8.37846	0.922046	0.96427	Bacteria	Bacteroidetes	Bacteroidia	Bacteroidales	NA	NA	NA
ASV1200	6.81329	-8.0513	0.922973	0.964726	Bacteria	Firmicutes	Clostridia	Clostridiales	Ruminococcaceae	Ruminococcaceae_UCG-014	NA
ASV31	11.8821	-6.25654	0.923941	0.964937	Bacteria	Bacteroidetes	Bacteroidia	Bacteroidales	Muribaculaceae	NA	NA
ASV1255	6.82454	-8.18056	0.924198	0.964937	Bacteria	Firmicutes	Clostridia	Clostridiales	Lachnospiraceae	NA	NA
ASV106	9.51948	-6.39823	0.924649	0.964937	Bacteria	Firmicutes	Clostridia	Clostridiales	Lachnospiraceae	Lachnospiraceae_NK4A136_group	NA
ASV875	7.05	-7.43754	0.92766	0.967431	Bacteria	Bacteroidetes	Bacteroidia	Bacteroidales	Muribaculaceae	NA	NA
ASV10	12.005	-6.5418	0.928878	0.967431	Bacteria	Firmicutes	Clostridia	Clostridiales	Lachnospiraceae	Lachnospiraceae_NK4A136_group	NA
ASV1927	6.75081	-8.72364	0.929079	0.967431	Bacteria	Firmicutes	Clostridia	Clostridiales	Ruminococcaceae	NA	NA
ASV1315	6.81531	-8.29534	0.92935	0.967431	Bacteria	Firmicutes	Clostridia	Clostridiales	Lachnospiraceae	GCA-900066575	NA
ASV1544	6.77955	-8.39849	0.929503	0.967431	Bacteria	Firmicutes	Clostridia	Clostridiales	Lachnospiraceae	A2	NA
ASV52	10.882	-6.27089	0.930148	0.967591	Bacteria	Bacteroidetes	Bacteroidia	Bacteroidales	Muribaculaceae	NA	NA
ASV630	7.22245	-7.36	0.930935	0.967896	Bacteria	Firmicutes	Clostridia	Clostridiales	Lachnospiraceae	Lachnospiraceae_NK4A136_group	NA
ASV586	7.44761	-6.89698	0.932937	0.969465	Bacteria	Firmicutes	Clostridia	Clostridiales	Ruminococcaceae	Anaerotruncus	NA
ASV824	7.05304	-7.28312	0.935149	0.971249	Bacteria	Firmicutes	Clostridia	Clostridiales	Lachnospiraceae	GCA-900066575	NA
ASV1617	6.78683	-8.35121	0.935755	0.971365	Bacteria	Firmicutes	Bacilli	Bacillales	Bacillaceae	Anaerobacillus	NA
ASV956	6.98287	-7.65027	0.936837	0.971581	Bacteria	Firmicutes	Clostridia	Clostridiales	Clostridiales_vadinBB60_group	NA	NA
ASV1295	6.80353	-8.24623	0.937137	0.971581	Bacteria	Firmicutes	Clostridia	Clostridiales	Lachnospiraceae	Acetatifactor	NA
ASV1519	6.79078	-8.41985	0.937447	0.971581	Bacteria	Bacteroidetes	Bacteroidia	Bacteroidales	Muribaculaceae	NA	NA
ASV799	7.09233	-7.3872	0.938159	0.971806	Bacteria	Bacteroidetes	Bacteroidia	Bacteroidales	Muribaculaceae	NA	NA
ASV174	8.34586	-6.96362	0.940198	0.973405	Bacteria	Firmicutes	Clostridia	Clostridiales	Lachnospiraceae	Lachnospiraceae_NK4A136_group	NA
ASV923	7.01654	-7.51438	0.94215	0.974804	Bacteria	Bacteroidetes	Bacteroidia	Bacteroidales	Muribaculaceae	NA	NA
ASV849	7.02144	-7.84936	0.942542	0.974804	Bacteria	Firmicutes	Clostridia	Clostridiales	Lachnospiraceae	NA	NA
ASV347	7.97954	-6.55457	0.944444	0.976256	Bacteria	Firmicutes	Clostridia	Clostridiales	Ruminococcaceae	Ruminococcaceae_UCG-005	NA
ASV954	6.99107	-7.7032	0.945969	0.976843	Bacteria	Firmicutes	Clostridia	Clostridiales	Ruminococcaceae	Ruminiclostridium_5	NA
ASV399	8.01545	-6.53626	0.946006	0.976843	Bacteria	Firmicutes	Clostridia	Clostridiales	Ruminococcaceae	Ruminococcaceae_NK4A214_group	NA
ASV1264	6.81282	-8.28167	0.94702	0.977376	Bacteria	Firmicutes	Clostridia	Clostridiales	Lachnospiraceae	NA	NA
ASV1192	6.76546	-8.54594	0.947695	0.977559	Bacteria	Proteobacteria	Gammaproteobacteria	Enterobacteriales	Enterobacteriaceae	Klebsiella	NA
ASV1195	6.82498	-8.19841	0.948781	0.977857	Bacteria	Firmicutes	Clostridia	Clostridiales	Ruminococcaceae	NA	NA
ASV592	7.29399	-7.05326	0.948979	0.977857	Bacteria	Firmicutes	Clostridia	Clostridiales	Lachnospiraceae	NA	NA
ASV1357	6.79053	-8.37863	0.950899	0.978973	Bacteria	Firmicutes	Erysipelotrichia	Erysipelotrichales	Erysipelotrichaceae	Faecalibaculum	NA
ASV1444	6.77526	-8.49383	0.95106	0.978973	Bacteria	Firmicutes	Clostridia	Clostridiales	Lachnospiraceae	NA	NA
ASV919	6.96793	-7.63763	0.952246	0.979682	Bacteria	Firmicutes	Clostridia	Clostridiales	Ruminococcaceae	Ruminiclostridium_9	NA
ASV1081	6.8947	-7.76438	0.953585	0.979837	Bacteria	Bacteroidetes	Bacteroidia	Bacteroidales	Muribaculaceae	NA	NA
ASV1745	6.75882	-8.6286	0.9537	0.979837	Bacteria	Bacteroidetes	Bacteroidia	Bacteroidales	Muribaculaceae	CAG-873	NA
ASV357	8.12992	-6.583	0.953894	0.979837	Bacteria	Firmicutes	Clostridia	Clostridiales	Clostridiaceae_1	Clostridium_sensu_stricto_1	NA
ASV378	8.04592	-6.60747	0.954532	0.979915	Bacteria	Firmicutes	Clostridia	Clostridiales	Clostridiaceae_1	Clostridium_sensu_stricto_1	NA
ASV1138	6.85125	-8.02605	0.954968	0.979915	Bacteria	Firmicutes	Erysipelotrichia	Erysipelotrichales	Erysipelotrichaceae	Faecalibaculum	NA
ASV1878	6.75432	-8.66738	0.956667	0.981146	Bacteria	NA	NA	NA	NA	NA	NA
ASV1415	6.78928	-8.28472	0.958466	0.981802	Bacteria	Firmicutes	Clostridia	Clostridiales	Lachnospiraceae	Lachnospiraceae_UCG-006	NA
ASV1059	6.86999	-7.89492	0.958468	0.981802	Bacteria	Firmicutes	Clostridia	Clostridiales	Ruminococcaceae	Ruminiclostridium_9	NA
ASV1483	6.80231	-8.27043	0.958807	0.981802	Bacteria	Firmicutes	Clostridia	Clostridiales	Ruminococcaceae	Oscillibacter	NA
ASV892	7.05477	-7.49841	0.960229	0.9824	Bacteria	Bacteroidetes	Bacteroidia	Bacteroidales	Muribaculaceae	NA	NA
ASV457	7.79045	-6.68115	0.960391	0.9824	Bacteria	Firmicutes	Clostridia	Clostridiales	Christensenellaceae	NA	NA
ASV809	7.07254	-7.26082	0.962323	0.983864	Bacteria	Firmicutes	Clostridia	Clostridiales	Lachnospiraceae	NA	NA
ASV1151	6.83925	-8.00688	0.963013	0.984057	Bacteria	Firmicutes	Clostridia	Clostridiales	Ruminococcaceae	Oscillospira	NA
ASV138	8.61361	-6.91035	0.96544	0.986024	Bacteria	Firmicutes	Clostridia	Clostridiales	Lachnospiraceae	Lachnospiraceae_NK4A136_group	NA
ASV1348	6.79965	-8.28326	0.966684	0.986431	Bacteria	Bacteroidetes	Bacteroidia	Bacteroidales	NA	NA	NA
ASV211	8.30039	-6.84838	0.966843	0.986431	Bacteria	Firmicutes	Clostridia	Clostridiales	Lachnospiraceae	NA	NA
ASV1643	6.77776	-8.50234	0.968377	0.987055	Bacteria	Firmicutes	Clostridia	Clostridiales	Lachnospiraceae	NA	NA
ASV1918	6.75132	-8.76777	0.96846	0.987055	Bacteria	Actinobacteria	Actinobacteria	Micrococcales	Micrococcaceae	NA	NA
ASV1635	6.76732	-8.47617	0.969121	0.987217	Bacteria	Bacteroidetes	Bacteroidia	Bacteroidales	Muribaculaceae	CAG-873	NA
ASV398	7.76961	-6.67249	0.97385	0.99152	Bacteria	Firmicutes	Clostridia	Clostridiales	Ruminococcaceae	Ruminococcaceae_UCG-014	NA
ASV942	6.9852	-7.46774	0.974861	0.992035	Bacteria	Bacteroidetes	Bacteroidia	Bacteroidales	Muribaculaceae	NA	NA
ASV525	7.50695	-6.85555	0.976581	0.993262	Bacteria	Firmicutes	Clostridia	Clostridiales	Ruminococcaceae	NA	NA
ASV1439	6.79832	-8.142	0.977079	0.993262	Bacteria	Firmicutes	Clostridia	Clostridiales	Lachnospiraceae	NA	NA
ASV273	7.98287	-7.12462	0.978916	0.994616	Bacteria	Firmicutes	Clostridia	Clostridiales	Lachnospiraceae	NA	NA
ASV917	6.96557	-7.7782	0.980224	0.995429	Bacteria	Firmicutes	Clostridia	Clostridiales	Lachnospiraceae	NA	NA
ASV1658	6.77904	-8.4601	0.981999	0.996382	Bacteria	NA	NA	NA	NA	NA	NA
ASV463	7.49562	-6.95931	0.982888	0.996382	Bacteria	Firmicutes	Clostridia	Clostridiales	Lachnospiraceae	A2	NA
ASV553	6.75213	-8.701	0.983874	0.996382	Bacteria	Proteobacteria	Gammaproteobacteria	Enterobacteriales	Enterobacteriaceae	Salmonella	NA
ASV1490	6.7828	-8.41086	0.983943	0.996382	Bacteria	Firmicutes	Clostridia	Clostridiales	Ruminococcaceae	NA	NA
ASV178	8.23672	-7.03105	0.984232	0.996382	Bacteria	Firmicutes	Clostridia	Clostridiales	Lachnospiraceae	Lachnospiraceae_NK4A136_group	NA
ASV1873	6.75704	-8.63623	0.984444	0.996382	Bacteria	Firmicutes	Clostridia	Clostridiales	Lachnospiraceae	Acetatifactor	NA
ASV1596	6.77556	-8.53204	0.984823	0.996382	Bacteria	Bacteroidetes	Bacteroidia	Bacteroidales	Muribaculaceae	NA	NA
ASV1947	6.74681	-8.79069	0.985347	0.996382	Bacteria	Firmicutes	Bacilli	Lactobacillales	Leuconostocaceae	Fructobacillus	fructosus
ASV265	8.74267	-6.45841	0.98637	0.996382	Bacteria	Firmicutes	Clostridia	Clostridiales	Lachnospiraceae	NA	NA
ASV822	7.04601	-7.47904	0.987692	0.996382	Bacteria	Firmicutes	Clostridia	Clostridiales	Lachnospiraceae	NA	NA
ASV544	7.40299	-7.27798	0.987783	0.996382	Bacteria	Firmicutes	Clostridia	Clostridiales	Lachnospiraceae	NA	NA
ASV1259	6.829	-8.18094	0.987813	0.996382	Bacteria	Firmicutes	Clostridia	Clostridiales	Lachnospiraceae	NA	NA
ASV276	8.06406	-6.50233	0.988143	0.996382	Bacteria	Firmicutes	Clostridia	Clostridiales	Ruminococcaceae	Oscillibacter	NA
ASV97	10.1798	-6.28456	0.988265	0.996382	Bacteria	Bacteroidetes	Bacteroidia	Bacteroidales	Muribaculaceae	NA	NA
ASV1327	6.81913	-8.1005	0.989446	0.996553	Bacteria	Firmicutes	Clostridia	Clostridiales	Lachnospiraceae	A2	NA
ASV817	7.11304	-7.55949	0.98945	0.996553	Bacteria	Bacteroidetes	Bacteroidia	Bacteroidales	Muribaculaceae	NA	NA
ASV1125	6.83316	-8.05236	0.992832	0.998577	Bacteria	Firmicutes	Clostridia	Clostridiales	Lachnospiraceae	NA	NA
ASV1406	6.80784	-8.18276	0.992917	0.998577	Bacteria	Bacteroidetes	Bacteroidia	Bacteroidales	NA	NA	NA
ASV1071	6.87922	-7.95483	0.993037	0.998577	Bacteria	Firmicutes	Clostridia	Clostridiales	Lachnospiraceae	NA	NA
ASV1892	6.75132	-8.75091	0.993955	0.998577	Bacteria	Bacteroidetes	Bacteroidia	Bacteroidales	Porphyromonadaceae	NA	NA
ASV126	9.31258	-6.42341	0.994461	0.998577	Bacteria	Firmicutes	Clostridia	Clostridiales	Lachnospiraceae	Lachnospiraceae_NK4A136_group	NA
ASV1842	6.75381	-8.68058	0.994764	0.998577	Bacteria	Firmicutes	Clostridia	Clostridiales	Ruminococcaceae	Candidatus_Soleaferrea	NA
ASV241	8.14315	-6.89637	0.996968	0.998577	Bacteria	Firmicutes	Clostridia	Clostridiales	Lachnospiraceae	NA	NA
ASV359	7.42772	-6.97013	0.997167	0.998577	Bacteria	Firmicutes	Clostridia	Clostridiales	Ruminococcaceae	Ruminococcaceae_UCG-013	NA
ASV1634	6.76378	-8.56502	0.997581	0.998577	Bacteria	Firmicutes	Bacilli	Bacillales	Staphylococcaceae	Staphylococcus	NA
ASV1629	6.77482	-8.45668	0.997916	0.998577	Bacteria	Firmicutes	Clostridia	Clostridiales	Lachnospiraceae	UC5-1-2E3	NA
ASV1521	6.77482	-8.46	0.997963	0.998577	Bacteria	Bacteroidetes	Bacteroidia	Bacteroidales	Muribaculaceae	NA	NA
ASV624	7.25512	-6.9947	0.998254	0.998577	Bacteria	Firmicutes	Clostridia	Clostridiales	Lachnospiraceae	Lachnospiraceae_FCS020_group	NA
ASV62	9.25652	-6.8795	0.998399	0.998577	Bacteria	Firmicutes	Clostridia	Clostridiales	Ruminococcaceae	NA	NA
ASV668	7.14876	-7.63021	0.998577	0.998577	Bacteria	Firmicutes	Clostridia	Clostridiales	Ruminococcaceae	Ruminococcaceae_UCG-005	NA

## Sheet: Supp Data 3
Supplementary Data 3: Main Effect of Genotype ASVs in Males
Taxa	AveExpr	B	P.Value	adj.P.Val	Kingdom	Phylum	Class	Order	Family	Genus	Species
ASV577	7.35695	57.2615	6.39484e-30	1.25595e-26	Bacteria	Firmicutes	Clostridia	Clostridiales	Lachnospiraceae	NA	NA
ASV431	7.51991	46.1392	5.04992e-25	4.95902e-22	Bacteria	Firmicutes	Clostridia	Clostridiales	Lachnospiraceae	NA	NA
ASV491	7.48025	45.0383	1.54348e-24	1.01046e-21	Bacteria	Firmicutes	Clostridia	Clostridiales	Lachnospiraceae	NA	NA
ASV60	10.8793	35.6232	1.49405e-20	7.3358e-18	Bacteria	Firmicutes	Erysipelotrichia	Erysipelotrichales	Erysipelotrichaceae	Faecalibaculum	rodentium
ASV2	14.3897	31.8682	9.31317e-19	3.65821e-16	Bacteria	Firmicutes	Erysipelotrichia	Erysipelotrichales	Erysipelotrichaceae	Faecalibaculum	rodentium
ASV520	7.4299	31.6858	1.20194e-18	3.93434e-16	Bacteria	Firmicutes	Clostridia	Clostridiales	Lachnospiraceae	NA	NA
ASV447	7.43826	30.5226	4.02012e-18	1.12793e-15	Bacteria	Firmicutes	Clostridia	Clostridiales	Lachnospiraceae	NA	NA
ASV283	8.10031	27.4174	9.53022e-17	2.33967e-14	Bacteria	Firmicutes	Clostridia	Clostridiales	Lachnospiraceae	NA	NA
ASV508	7.66383	26.8206	1.80646e-16	3.9421e-14	Bacteria	Firmicutes	Clostridia	Clostridiales	Family_XIII	Family_XIII_AD3011_group	NA
ASV488	7.4591	25.9539	4.33681e-16	8.51749e-14	Bacteria	Firmicutes	Clostridia	Clostridiales	Lachnospiraceae	Roseburia	NA
ASV269	8.22548	25.6691	5.72255e-16	1.02174e-13	Bacteria	Firmicutes	Clostridia	Clostridiales	Lachnospiraceae	NA	NA
ASV430	7.73558	23.1341	6.95532e-15	1.13835e-12	Bacteria	Firmicutes	Clostridia	Clostridiales	Ruminococcaceae	Ruminiclostridium_5	NA
ASV255	7.95024	21.5716	3.65047e-14	5.51501e-12	Bacteria	Firmicutes	Bacilli	Lactobacillales	Lactobacillaceae	Lactobacillus	NA
ASV7	13.408	21.3458	4.88638e-14	6.8549e-12	Bacteria	Firmicutes	Bacilli	Lactobacillales	Lactobacillaceae	Lactobacillus	NA
ASV544	7.22594	20.7696	7.93188e-14	1.03855e-11	Bacteria	Firmicutes	Clostridia	Clostridiales	Lachnospiraceae	NA	NA
ASV133	8.60073	20.5341	1.15191e-13	1.41396e-11	Bacteria	Firmicutes	Clostridia	Clostridiales	Lachnospiraceae	Lachnospiraceae_NK4A136_group	NA
ASV470	7.44474	19.5627	2.6815e-13	3.09792e-11	Bacteria	Firmicutes	Clostridia	Clostridiales	Ruminococcaceae	Ruminococcaceae_UCG-009	NA
ASV179	9.05604	19.3743	3.75402e-13	4.09605e-11	Bacteria	Actinobacteria	Actinobacteria	Bifidobacteriales	Bifidobacteriaceae	Bifidobacterium	NA
ASV468	7.52723	19.1663	4.64712e-13	4.80365e-11	Bacteria	Firmicutes	Clostridia	Clostridiales	Lachnospiraceae	Roseburia	NA
ASV478	7.36661	18.3895	9.32945e-13	9.16152e-11	Bacteria	Firmicutes	Clostridia	Clostridiales	Lachnospiraceae	NA	NA
ASV205	8.88158	17.3787	3.03905e-12	2.84223e-10	Bacteria	Actinobacteria	Actinobacteria	Bifidobacteriales	Bifidobacteriaceae	Bifidobacterium	NA
ASV452	7.54486	17.1989	3.25296e-12	2.88462e-10	Bacteria	Firmicutes	Clostridia	Clostridiales	Ruminococcaceae	Ruminococcaceae_UCG-009	NA
ASV140	8.50627	17.2815	3.37812e-12	2.88462e-10	Bacteria	Firmicutes	Clostridia	Clostridiales	Lachnospiraceae	Lachnospiraceae_NK4A136_group	NA
ASV567	7.54363	16.826	4.80842e-12	3.93489e-10	Bacteria	Firmicutes	Clostridia	Clostridiales	Family_XIII	Family_XIII_AD3011_group	NA
ASV174	8.05787	16.664	6.2055e-12	4.87504e-10	Bacteria	Firmicutes	Clostridia	Clostridiales	Lachnospiraceae	Lachnospiraceae_NK4A136_group	NA
ASV590	7.3585	15.8438	1.04466e-11	7.89119e-10	Bacteria	Firmicutes	Clostridia	Clostridiales	Ruminococcaceae	Ruminiclostridium_5	NA
ASV86	9.87921	15.1971	2.88489e-11	2.09849e-09	Bacteria	Firmicutes	Clostridia	Clostridiales	Lachnospiraceae	NA	NA
ASV78	10.0997	14.8978	3.92409e-11	2.73897e-09	Bacteria	Firmicutes	Clostridia	Clostridiales	Lachnospiraceae	NA	NA
ASV31	12.3765	14.8884	4.04431e-11	2.73897e-09	Bacteria	Bacteroidetes	Bacteroidia	Bacteroidales	Muribaculaceae	NA	NA
ASV153	9.26156	14.1571	8.62809e-11	5.64852e-09	Bacteria	Firmicutes	Clostridia	Clostridiales	Lachnospiraceae	NA	NA
ASV26	12.5065	13.9173	1.11903e-10	7.08963e-09	Bacteria	Bacteroidetes	Bacteroidia	Bacteroidales	Muribaculaceae	NA	NA
ASV866	6.7591	12.7614	1.1556e-10	7.09252e-09	Bacteria	Firmicutes	Bacilli	Bacillales	Staphylococcaceae	Staphylococcus	NA
ASV150	8.14599	13.6463	1.4072e-10	8.16089e-09	Bacteria	Firmicutes	Clostridia	Clostridiales	Lachnospiraceae	Lachnospiraceae_NK4A136_group	NA
ASV11	13.6274	13.693	1.41278e-10	8.16089e-09	Bacteria	Bacteroidetes	Bacteroidia	Bacteroidales	Muribaculaceae	NA	NA
ASV614	7.45156	13.2894	1.62694e-10	9.12947e-09	Bacteria	Firmicutes	Bacilli	Lactobacillales	Streptococcaceae	Streptococcus	NA
ASV178	8.0429	13.3268	1.94952e-10	1.06357e-08	Bacteria	Firmicutes	Clostridia	Clostridiales	Lachnospiraceae	Lachnospiraceae_NK4A136_group	NA
ASV235	7.7782	13.0771	2.41639e-10	1.28265e-08	Bacteria	Firmicutes	Clostridia	Clostridiales	Lachnospiraceae	Lachnospiraceae_NK4A136_group	NA
ASV52	11.2719	12.8275	3.47187e-10	1.79441e-08	Bacteria	Bacteroidetes	Bacteroidia	Bacteroidales	Muribaculaceae	NA	NA
ASV181	8.06606	12.5966	4.25327e-10	2.1419e-08	Bacteria	Firmicutes	Clostridia	Clostridiales	Lachnospiraceae	Lachnospiraceae_NK4A136_group	NA
ASV623	7.34557	12.1452	5.81035e-10	2.79714e-08	Bacteria	Firmicutes	Erysipelotrichia	Erysipelotrichales	Erysipelotrichaceae	Faecalibaculum	NA
ASV445	7.34892	11.9048	5.83924e-10	2.79714e-08	Bacteria	Firmicutes	Clostridia	Clostridiales	Lachnospiraceae	ASF356	NA
ASV193	7.97559	11.9688	7.88149e-10	3.68554e-08	Bacteria	Firmicutes	Clostridia	Clostridiales	Lachnospiraceae	Lachnospiraceae_NK4A136_group	bacterium
ASV156	8.63823	12.0084	8.11599e-10	3.70693e-08	Bacteria	Firmicutes	Clostridia	Clostridiales	Lachnospiraceae	ASF356	NA
ASV792	7.09343	11.4695	9.60725e-10	4.28833e-08	Bacteria	Firmicutes	Erysipelotrichia	Erysipelotrichales	Erysipelotrichaceae	Faecalibaculum	NA
ASV581	7.22095	10.9598	1.81367e-09	7.91568e-08	Bacteria	Firmicutes	Clostridia	Clostridiales	Lachnospiraceae	NA	NA
ASV311	8.27699	11.0399	2.22449e-09	9.4976e-08	Bacteria	Firmicutes	Clostridia	Clostridiales	Ruminococcaceae	Ruminococcaceae_UCG-014	NA
ASV271	7.67472	10.6969	2.83221e-09	1.1739e-07	Bacteria	Firmicutes	Clostridia	Clostridiales	Lachnospiraceae	Lachnospiraceae_NK4A136_group	NA
ASV324	7.49695	10.6339	2.86899e-09	1.1739e-07	Bacteria	Firmicutes	Clostridia	Clostridiales	Lachnospiraceae	Lachnospiraceae_NK4A136_group	NA
ASV144	8.80639	10.6036	3.51769e-09	1.40995e-07	Bacteria	Firmicutes	Clostridia	Clostridiales	Lachnospiraceae	ASF356	NA
ASV756	7.07351	9.70864	5.60205e-09	2.20049e-07	Bacteria	Firmicutes	Erysipelotrichia	Erysipelotrichales	Erysipelotrichaceae	Faecalibaculum	NA
ASV685	6.81126	9.1549	6.95012e-09	2.67648e-07	Bacteria	Firmicutes	Clostridia	Clostridiales	Lachnospiraceae	NA	NA
ASV1178	6.74581	8.35396	1.01418e-08	3.83048e-07	Bacteria	Firmicutes	Clostridia	Clostridiales	Lachnospiraceae	NA	NA
ASV370	7.51297	9.27973	1.1105e-08	4.11514e-07	Bacteria	Firmicutes	Erysipelotrichia	Erysipelotrichales	Erysipelotrichaceae	NA	NA
ASV364	8.04757	9.30418	1.35679e-08	4.86183e-07	Bacteria	Firmicutes	Clostridia	Clostridiales	Ruminococcaceae	Ruminiclostridium_9	NA
ASV19	13.0458	9.33015	1.36151e-08	4.86183e-07	Bacteria	Bacteroidetes	Bacteroidia	Bacteroidales	Muribaculaceae	NA	NA
ASV653	7.28497	8.91815	1.50213e-08	5.26817e-07	Bacteria	Firmicutes	Erysipelotrichia	Erysipelotrichales	Erysipelotrichaceae	Faecalibaculum	NA
ASV359	7.67339	8.85479	1.60341e-08	5.52473e-07	Bacteria	Firmicutes	Clostridia	Clostridiales	Ruminococcaceae	Ruminococcaceae_UCG-013	NA
ASV814	7.09549	8.71923	1.66587e-08	5.64097e-07	Bacteria	Firmicutes	Erysipelotrichia	Erysipelotrichales	Erysipelotrichaceae	Faecalibaculum	NA
ASV118	9.98956	9.0863	1.79568e-08	5.97748e-07	Bacteria	Firmicutes	Clostridia	Clostridiales	Lachnospiraceae	Lachnoclostridium	NA
ASV204	7.90254	8.50202	2.97424e-08	9.73567e-07	Bacteria	Firmicutes	Clostridia	Clostridiales	Lachnospiraceae	Lachnospiraceae_NK4A136_group	NA
ASV92	8.69424	8.50884	3.20077e-08	1.01594e-06	Bacteria	Firmicutes	Clostridia	Clostridiales	Clostridiaceae_1	Clostridium_sensu_stricto_1	NA
ASV568	7.1674	8.16267	3.20713e-08	1.01594e-06	Bacteria	Firmicutes	Clostridia	Clostridiales	Lachnospiraceae	NA	NA
ASV335	6.99192	7.71738	3.30128e-08	1.02916e-06	Bacteria	Firmicutes	Clostridia	Clostridiales	Lachnospiraceae	NA	NA
ASV249	6.91551	7.50961	3.83997e-08	1.16246e-06	Bacteria	Firmicutes	Clostridia	Clostridiales	Ruminococcaceae	Ruminococcaceae_UCG-014	NA
ASV240	8.64356	8.35005	3.84725e-08	1.16246e-06	Bacteria	Firmicutes	Clostridia	Clostridiales	Ruminococcaceae	Oscillibacter	NA
ASV791	7.097	7.83683	3.96295e-08	1.17409e-06	Bacteria	Firmicutes	Erysipelotrichia	Erysipelotrichales	Erysipelotrichaceae	Faecalibaculum	NA
ASV453	7.67629	8.21703	4.00531e-08	1.17409e-06	Bacteria	Firmicutes	Clostridia	Clostridiales	Lachnospiraceae	NA	NA
ASV852	7.0436	7.58629	4.94438e-08	1.42805e-06	Bacteria	Firmicutes	Erysipelotrichia	Erysipelotrichales	Erysipelotrichaceae	Faecalibaculum	NA
ASV828	7.04612	7.35979	6.42439e-08	1.82862e-06	Bacteria	Firmicutes	Erysipelotrichia	Erysipelotrichales	Erysipelotrichaceae	Faecalibaculum	NA
ASV322	7.77434	7.53271	6.65194e-08	1.86634e-06	Bacteria	Firmicutes	Clostridia	Clostridiales	Ruminococcaceae	Ruminococcaceae_UCG-013	NA
ASV319	7.54717	7.40147	8.42211e-08	2.32972e-06	Bacteria	Firmicutes	Clostridia	Clostridiales	Lachnospiraceae	Lachnospiraceae_NK4A136_group	NA
ASV321	7.46535	7.1007	1.02397e-07	2.76774e-06	Bacteria	Firmicutes	Clostridia	Clostridiales	Lachnospiraceae	Lachnospiraceae_NK4A136_group	NA
ASV645	7.25258	7.09186	1.02874e-07	2.76774e-06	Bacteria	Firmicutes	Erysipelotrichia	Erysipelotrichales	Erysipelotrichaceae	Faecalibaculum	NA
ASV162	9.14652	7.2156	1.27246e-07	3.37717e-06	Bacteria	Firmicutes	Clostridia	Clostridiales	Lachnospiraceae	NA	NA
ASV346	7.48142	6.92383	1.30805e-07	3.39029e-06	Bacteria	Firmicutes	Clostridia	Clostridiales	Lachnospiraceae	Lachnospiraceae_NK4A136_group	NA
ASV459	7.44222	7.05048	1.31193e-07	3.39029e-06	Bacteria	Firmicutes	Clostridia	Clostridiales	Lachnospiraceae	Lachnospiraceae_NK4A136_group	NA
ASV579	6.76184	5.89974	1.37322e-07	3.50259e-06	Bacteria	Firmicutes	Clostridia	Clostridiales	Peptococcaceae	NA	NA
ASV564	7.48913	6.93817	1.40429e-07	3.53594e-06	Bacteria	Firmicutes	Erysipelotrichia	Erysipelotrichales	Erysipelotrichaceae	Faecalibaculum	NA
ASV80	8.79368	7.10043	1.42953e-07	3.55391e-06	Bacteria	Firmicutes	Clostridia	Clostridiales	Clostridiaceae_1	Clostridium_sensu_stricto_1	NA
ASV234	8.50339	6.84969	1.85668e-07	4.55814e-06	Bacteria	Firmicutes	Clostridia	Clostridiales	Lachnospiraceae	NA	NA
ASV572	6.76473	5.53631	2.0153e-07	4.88648e-06	Bacteria	Firmicutes	Clostridia	Clostridiales	Peptococcaceae	NA	NA
ASV477	7.26582	5.90885	2.64806e-07	6.34242e-06	Bacteria	Firmicutes	Clostridia	Clostridiales	Lachnospiraceae	ASF356	NA
ASV383	7.89234	6.41286	2.68541e-07	6.35438e-06	Bacteria	Firmicutes	Clostridia	Clostridiales	Ruminococcaceae	Ruminococcaceae_UCG-014	NA
ASV434	7.38391	5.89609	2.91773e-07	6.82192e-06	Bacteria	Firmicutes	Clostridia	Clostridiales	Lachnospiraceae	ASF356	NA
ASV387	7.24896	5.74195	3.06464e-07	7.08112e-06	Bacteria	Firmicutes	Clostridia	Clostridiales	Lachnospiraceae	NA	NA
ASV254	8.31616	6.23855	3.49848e-07	7.98955e-06	Bacteria	Firmicutes	Clostridia	Clostridiales	Ruminococcaceae	Ruminococcaceae_UCG-014	NA
ASV474	7.26682	5.40883	4.56859e-07	9.96844e-06	Bacteria	Firmicutes	Clostridia	Clostridiales	Lachnospiraceae	ASF356	NA
ASV262	8.52914	5.99935	4.57928e-07	9.96844e-06	Bacteria	Firmicutes	Clostridia	Clostridiales	Ruminococcaceae	Oscillibacter	NA
ASV33	11.8851	6.0013	4.6535e-07	9.96844e-06	Bacteria	Bacteroidetes	Bacteroidia	Bacteroidales	Muribaculaceae	NA	NA
ASV710	6.99527	5.4385	4.65933e-07	9.96844e-06	Bacteria	Firmicutes	Clostridia	Clostridiales	Lachnospiraceae	A2	NA
ASV292	7.03241	5.17329	4.66541e-07	9.96844e-06	Bacteria	Firmicutes	Clostridia	Clostridiales	Lachnospiraceae	NA	NA
ASV441	7.52183	5.6583	4.66954e-07	9.96844e-06	Bacteria	Firmicutes	Clostridia	Clostridiales	Lachnospiraceae	NA	NA
ASV639	7.06101	4.97749	6.9866e-07	1.47545e-05	Bacteria	Firmicutes	Clostridia	Clostridiales	Lachnospiraceae	A2	NA
ASV219	8.23952	5.45452	7.71526e-07	1.612e-05	Bacteria	Firmicutes	Clostridia	Clostridiales	Lachnospiraceae	NA	NA
ASV1103	6.884	4.54675	8.20235e-07	1.67663e-05	Bacteria	Firmicutes	Bacilli	Lactobacillales	NA	NA	NA
ASV176	8.18546	5.29254	8.2561e-07	1.67663e-05	Bacteria	Firmicutes	Clostridia	Clostridiales	Lachnospiraceae	Roseburia	NA
ASV795	7.11435	4.93508	8.28069e-07	1.67663e-05	Bacteria	Firmicutes	Erysipelotrichia	Erysipelotrichales	Erysipelotrichaceae	Faecalibaculum	NA
ASV279	8.16745	5.37782	8.45012e-07	1.68794e-05	Bacteria	Firmicutes	Clostridia	Clostridiales	Ruminococcaceae	Ruminococcaceae_UCG-014	NA
ASV210	7.77252	5.14226	8.54633e-07	1.68794e-05	Bacteria	Firmicutes	Clostridia	Clostridiales	Lachnospiraceae	Lachnoclostridium	NA
ASV405	7.87815	5.3093	8.59439e-07	1.68794e-05	Bacteria	Firmicutes	Clostridia	Clostridiales	Ruminococcaceae	Ruminiclostridium_9	NA
ASV260	8.41154	5.37316	8.73215e-07	1.69801e-05	Bacteria	Firmicutes	Clostridia	Clostridiales	Lachnospiraceae	NA	NA
ASV220	7.13056	4.53638	9.66179e-07	1.86037e-05	Bacteria	Bacteroidetes	Bacteroidia	Bacteroidales	Muribaculaceae	Muribaculum	NA
ASV632	7.09702	4.69769	1.01285e-06	1.93129e-05	Bacteria	Firmicutes	Clostridia	Clostridiales	Lachnospiraceae	Roseburia	NA
ASV479	7.52486	4.49123	1.4734e-06	2.78246e-05	Bacteria	Firmicutes	Clostridia	Clostridiales	Lachnospiraceae	Lachnospiraceae_UCG-001	NA
ASV226	8.21916	4.6182	1.86963e-06	3.49709e-05	Bacteria	Firmicutes	Clostridia	Clostridiales	Lachnospiraceae	NA	NA
ASV127	9.80358	4.7032	1.89943e-06	3.51932e-05	Bacteria	Firmicutes	Clostridia	Clostridiales	Lachnospiraceae	Lachnoclostridium	NA
ASV187	7.84964	4.35518	1.9726e-06	3.61812e-05	Bacteria	Firmicutes	Clostridia	Clostridiales	Lachnospiraceae	Lachnoclostridium	NA
ASV76	8.75296	4.28073	1.9896e-06	3.61812e-05	Bacteria	Firmicutes	Bacilli	Lactobacillales	Lactobacillaceae	Lactobacillus	NA
ASV46	11.1163	4.50756	2.32404e-06	4.18754e-05	Bacteria	Firmicutes	Clostridia	Clostridiales	Lachnospiraceae	NA	NA
ASV412	7.89772	4.32591	2.38658e-06	4.26114e-05	Bacteria	Firmicutes	Clostridia	Clostridiales	Lachnospiraceae	A2	NA
ASV440	7.0141	3.59192	2.46492e-06	4.36136e-05	Bacteria	Bacteroidetes	Bacteroidia	Bacteroidales	Muribaculaceae	Muribaculum	intestinale
ASV687	7.25096	3.98006	2.52447e-06	4.42685e-05	Bacteria	Firmicutes	Erysipelotrichia	Erysipelotrichales	Erysipelotrichaceae	Faecalibaculum	NA
ASV371	7.25677	3.6353	2.72277e-06	4.73232e-05	Bacteria	Firmicutes	Clostridia	Clostridiales	Lachnospiraceae	NA	NA
ASV293	7.61581	4.02001	2.9908e-06	5.15257e-05	Bacteria	Firmicutes	Clostridia	Clostridiales	Lachnospiraceae	Lachnospiraceae_NK4A136_group	NA
ASV864	7.02338	3.43233	3.02611e-06	5.16807e-05	Bacteria	Firmicutes	Clostridia	Clostridiales	Lachnospiraceae	Roseburia	NA
ASV844	7.05009	3.50424	3.16845e-06	5.36452e-05	Bacteria	Firmicutes	Erysipelotrichia	Erysipelotrichales	Erysipelotrichaceae	Faecalibaculum	NA
ASV291	7.57315	3.7368	3.22321e-06	5.41058e-05	Bacteria	Firmicutes	Clostridia	Clostridiales	Lachnospiraceae	Lachnoclostridium	NA
ASV767	7.07121	3.4861	3.38122e-06	5.62773e-05	Bacteria	Firmicutes	Erysipelotrichia	Erysipelotrichales	Erysipelotrichaceae	Faecalibaculum	NA
ASV1053	6.76282	2.7036	3.52832e-06	5.82321e-05	Bacteria	Firmicutes	Clostridia	Clostridiales	Lachnospiraceae	Lachnospiraceae_NK4A136_group	NA
ASV538	7.43414	3.56766	3.94226e-06	6.45217e-05	Bacteria	Firmicutes	Clostridia	Clostridiales	Ruminococcaceae	Candidatus_Soleaferrea	NA
ASV138	8.21874	3.80224	3.97918e-06	6.45878e-05	Bacteria	Firmicutes	Clostridia	Clostridiales	Lachnospiraceae	Lachnospiraceae_NK4A136_group	NA
ASV238	7.85397	3.40672	4.14234e-06	6.63827e-05	Bacteria	Firmicutes	Clostridia	Clostridiales	Lachnospiraceae	Roseburia	NA
ASV957	6.91453	3.03296	4.15737e-06	6.63827e-05	Bacteria	Firmicutes	Bacilli	Lactobacillales	Lactobacillaceae	Lactobacillus	NA
ASV1559	6.72905	2.31178	4.47901e-06	7.09417e-05	Bacteria	Firmicutes	Clostridia	Clostridiales	Lachnospiraceae	Lachnospiraceae_NK4A136_group	NA
ASV69	10.0825	3.8816	4.58936e-06	7.2108e-05	Bacteria	Firmicutes	Clostridia	Clostridiales	Ruminococcaceae	Anaerotruncus	NA
ASV1080	6.76735	2.34889	5.62421e-06	8.76662e-05	Bacteria	Firmicutes	Clostridia	Clostridiales	Lachnospiraceae	Lachnospiraceae_UCG-006	NA
ASV841	7.09336	2.90215	6.86125e-06	0.000106106	Bacteria	Firmicutes	Erysipelotrichia	Erysipelotrichales	Erysipelotrichaceae	Faecalibaculum	NA
ASV84	8.25963	2.8974	7.64003e-06	0.000116665	Bacteria	Firmicutes	Clostridia	Clostridiales	Lachnospiraceae	Lachnospiraceae_NK4A136_group	NA
ASV1127	6.76791	2.04259	7.66282e-06	0.000116665	Bacteria	Firmicutes	Clostridia	Clostridiales	Lachnospiraceae	Lachnospiraceae_UCG-006	NA
ASV253	7.61086	2.83339	8.39824e-06	0.000126363	Bacteria	Firmicutes	Clostridia	Clostridiales	Lachnospiraceae	Lachnoclostridium	NA
ASV175	8.17512	3.06806	8.42847e-06	0.000126363	Bacteria	Firmicutes	Clostridia	Clostridiales	Lachnospiraceae	Roseburia	NA
ASV610	7.29084	2.62795	9.59832e-06	0.000142176	Bacteria	Firmicutes	Clostridia	Clostridiales	Lachnospiraceae	NA	NA
ASV196	8.42628	2.7567	9.62799e-06	0.000142176	Bacteria	Bacteroidetes	Bacteroidia	Bacteroidales	Rikenellaceae	Alistipes	NA
ASV79	9.82119	3.02333	1.15296e-05	0.000168986	Bacteria	Firmicutes	Clostridia	Clostridiales	Ruminococcaceae	Anaerotruncus	NA
ASV1357	6.77257	1.64895	1.21414e-05	0.000176635	Bacteria	Firmicutes	Erysipelotrichia	Erysipelotrichales	Erysipelotrichaceae	Faecalibaculum	NA
ASV506	7.45567	2.30718	1.32492e-05	0.000191335	Bacteria	Firmicutes	Clostridia	Clostridiales	Lachnospiraceae	Lachnospiraceae_UCG-001	NA
ASV1296	6.78325	1.38281	1.44441e-05	0.000207067	Bacteria	Firmicutes	Clostridia	Clostridiales	Ruminococcaceae	Ruminococcaceae_UCG-013	NA
ASV554	7.45903	2.13575	1.56509e-05	0.000222741	Bacteria	Firmicutes	Clostridia	Clostridiales	Ruminococcaceae	Ruminiclostridium	NA
ASV368	7.7407	2.07356	1.62207e-05	0.00022919	Bacteria	Firmicutes	Clostridia	Clostridiales	Lachnospiraceae	Lachnospiraceae_NK4A136_group	NA
ASV970	6.90817	1.66919	1.73204e-05	0.000242981	Bacteria	Firmicutes	Bacilli	Lactobacillales	Lactobacillaceae	Lactobacillus	NA
ASV762	7.14141	2.00881	1.89914e-05	0.000264532	Bacteria	Firmicutes	Erysipelotrichia	Erysipelotrichales	Erysipelotrichaceae	Faecalibaculum	NA
ASV643	7.23909	1.92116	1.93731e-05	0.000267948	Bacteria	Firmicutes	Clostridia	Clostridiales	Lachnospiraceae	NA	NA
ASV497	7.54616	2.16632	2.13035e-05	0.000292588	Bacteria	Firmicutes	Clostridia	Clostridiales	Lachnospiraceae	NA	NA
ASV766	6.93552	1.42761	2.33735e-05	0.000318789	Bacteria	Firmicutes	Clostridia	Clostridiales	Clostridiaceae_1	NA	NA
ASV300	7.53619	1.98645	2.38609e-05	0.000323192	Bacteria	Firmicutes	Clostridia	Clostridiales	Lachnospiraceae	Lachnospiraceae_NK4A136_group	NA
ASV551	7.36755	1.71522	2.41015e-05	0.000324215	Bacteria	Firmicutes	Clostridia	Clostridiales	Lachnospiraceae	Lachnospiraceae_UCG-001	NA
ASV1067	6.80593	0.872326	2.58507e-05	0.00034538	Bacteria	Firmicutes	Clostridia	Clostridiales	Lachnospiraceae	Lachnospiraceae_FCS020_group	NA
ASV659	7.19996	1.74928	2.6072e-05	0.000345983	Bacteria	Firmicutes	Clostridia	Clostridiales	Ruminococcaceae	Candidatus_Soleaferrea	NA
ASV20	13.3915	2.14938	2.69075e-05	0.000354673	Bacteria	Bacteroidetes	Bacteroidia	Bacteroidales	Muribaculaceae	NA	NA
ASV103	10.2619	1.98928	3.48505e-05	0.000456309	Bacteria	Firmicutes	Clostridia	Clostridiales	Lachnospiraceae	NA	NA
ASV528	7.41459	1.37369	3.56815e-05	0.000464095	Bacteria	Firmicutes	Clostridia	Clostridiales	Lachnospiraceae	Lachnospiraceae_UCG-001	NA
ASV296	7.29708	1.27609	3.6605e-05	0.000472975	Bacteria	Firmicutes	Clostridia	Clostridiales	Lachnospiraceae	Lachnospiraceae_NK4A136_group	NA
ASV95	8.20663	1.39031	3.70373e-05	0.000475433	Bacteria	Firmicutes	Clostridia	Clostridiales	Lachnospiraceae	Lachnospiraceae_NK4A136_group	NA
ASV139	9.39167	1.92408	3.76219e-05	0.000479802	Bacteria	Firmicutes	Clostridia	Clostridiales	Lachnospiraceae	NA	NA
ASV465	7.74024	1.66293	3.86638e-05	0.000489908	Bacteria	Firmicutes	Clostridia	Clostridiales	Lachnospiraceae	NA	NA
ASV550	7.3785	1.28713	3.98061e-05	0.000501149	Bacteria	Firmicutes	Erysipelotrichia	Erysipelotrichales	Erysipelotrichaceae	NA	NA
ASV611	7.17269	1.214	4.03194e-05	0.000502484	Bacteria	Firmicutes	Clostridia	Clostridiales	Ruminococcaceae	Anaerotruncus	NA
ASV141	9.26031	1.84552	4.04239e-05	0.000502484	Bacteria	Firmicutes	Clostridia	Clostridiales	Lachnospiraceae	NA	NA
ASV898	6.74952	-0.0326621	4.82708e-05	0.00059625	Bacteria	Firmicutes	Clostridia	Clostridiales	Clostridiaceae_1	Candidatus_Arthromitus	NA
ASV282	6.83077	0.104566	5.86602e-05	0.000716189	Bacteria	Firmicutes	Bacilli	Lactobacillales	Enterococcaceae	Enterococcus	NA
ASV641	7.03445	0.564643	5.871e-05	0.000716189	Bacteria	Firmicutes	Clostridia	Clostridiales	Lachnospiraceae	ASF356	NA
ASV874	7.02005	0.753301	5.94835e-05	0.000719916	Bacteria	Firmicutes	Erysipelotrichia	Erysipelotrichales	Erysipelotrichaceae	Faecalibaculum	NA
ASV250	7.75689	1.23971	5.97487e-05	0.000719916	Bacteria	Firmicutes	Clostridia	Clostridiales	Clostridiaceae_1	Clostridium_sensu_stricto_1	NA
ASV1681	6.71808	-0.224882	6.07386e-05	0.000727382	Bacteria	Firmicutes	Clostridia	Clostridiales	Ruminococcaceae	NA	NA
ASV694	6.91933	0.312769	6.22354e-05	0.00074079	Bacteria	Firmicutes	Clostridia	Clostridiales	Lachnospiraceae	NA	NA
ASV49	10.9687	1.43151	6.34663e-05	0.00075089	Bacteria	Firmicutes	Clostridia	Clostridiales	Lachnospiraceae	NA	NA
ASV245	8.23057	1.19808	7.17172e-05	0.000843429	Bacteria	Firmicutes	Clostridia	Clostridiales	Lachnospiraceae	Lachnospiraceae_FCS020_group	NA
ASV246	6.81531	-0.00855712	7.3027e-05	0.000853721	Bacteria	Firmicutes	Clostridia	Clostridiales	Peptostreptococcaceae	Romboutsia	ilealis
ASV869	6.96585	0.293366	7.45415e-05	0.000866269	Bacteria	Firmicutes	Bacilli	Lactobacillales	Lactobacillaceae	Lactobacillus	NA
ASV1041	6.82852	0.0825723	7.69798e-05	0.000885442	Bacteria	Firmicutes	Clostridia	Clostridiales	Lachnospiraceae	A2	NA
ASV843	7.02274	0.409371	7.7093e-05	0.000885442	Bacteria	Bacteroidetes	Bacteroidia	Bacteroidales	Muribaculaceae	NA	NA
ASV1007	6.77717	-0.352848	7.94239e-05	0.000905957	Bacteria	Firmicutes	Clostridia	Clostridiales	Lachnospiraceae	NA	NA
ASV10	13.0514	1.13533	7.98017e-05	0.000905957	Bacteria	Firmicutes	Clostridia	Clostridiales	Lachnospiraceae	Lachnospiraceae_NK4A136_group	NA
ASV612	7.09152	0.248221	8.39289e-05	0.000947335	Bacteria	Firmicutes	Clostridia	Clostridiales	Lachnospiraceae	ASF356	NA
ASV131	9.23916	1.11513	8.65259e-05	0.000971068	Bacteria	Tenericutes	Mollicutes	Anaeroplasmatales	Anaeroplasmataceae	Anaeroplasma	NA
ASV394	7.75481	0.657151	8.76964e-05	0.000978612	Bacteria	Firmicutes	Clostridia	Clostridiales	Lachnospiraceae	Lachnospiraceae_UCG-001	NA
ASV1541	6.73667	-0.544893	9.32913e-05	0.00103516	Bacteria	Firmicutes	Erysipelotrichia	Erysipelotrichales	Erysipelotrichaceae	Faecalibaculum	NA
ASV334	7.26887	0.350304	9.62138e-05	0.00106159	Bacteria	Firmicutes	Clostridia	Clostridiales	Lachnospiraceae	Lachnospiraceae_NK4A136_group	NA
ASV1612	6.73026	-0.641469	0.000100882	0.00110688	Bacteria	NA	NA	NA	NA	NA	NA
ASV631	7.23356	0.404282	0.000103157	0.00112556	Bacteria	Firmicutes	Clostridia	Clostridiales	Ruminococcaceae	Candidatus_Soleaferrea	NA
ASV1423	6.76671	-0.49169	0.000107711	0.00116875	Bacteria	Bacteroidetes	Bacteroidia	Bacteroidales	NA	NA	NA
ASV21	13.386	0.832491	0.000110768	0.00119532	Bacteria	Bacteroidetes	Bacteroidia	Bacteroidales	Muribaculaceae	NA	NA
ASV487	7.59039	0.477318	0.000115305	0.00123434	Bacteria	Firmicutes	Clostridia	Clostridiales	Ruminococcaceae	Candidatus_Soleaferrea	NA
ASV1688	6.7083	-0.953196	0.00011626	0.00123434	Bacteria	Bacteroidetes	Bacteroidia	Bacteroidales	Muribaculaceae	CAG-873	NA
ASV207	8.37759	0.393487	0.000116269	0.00123434	Bacteria	Bacteroidetes	Bacteroidia	Bacteroidales	Rikenellaceae	Alistipes	NA
ASV1035	6.89052	-0.203011	0.000121356	0.00128141	Bacteria	Firmicutes	Clostridia	Clostridiales	Lachnospiraceae	GCA-900066575	NA
ASV206	7.84481	0.595193	0.000123719	0.00129938	Bacteria	Firmicutes	Clostridia	Clostridiales	Clostridiaceae_1	Clostridium_sensu_stricto_1	NA
ASV1020	6.85955	-0.317347	0.000130567	0.00136401	Bacteria	Firmicutes	Clostridia	Clostridiales	Lachnospiraceae	Roseburia	NA
ASV835	7.08555	0.133082	0.000134445	0.00139709	Bacteria	Firmicutes	Erysipelotrichia	Erysipelotrichales	Erysipelotrichaceae	Faecalibaculum	NA
ASV917	6.94298	-0.287876	0.000137082	0.00141699	Bacteria	Firmicutes	Clostridia	Clostridiales	Lachnospiraceae	NA	NA
ASV126	9.25835	0.641356	0.000144186	0.00148262	Bacteria	Firmicutes	Clostridia	Clostridiales	Lachnospiraceae	Lachnospiraceae_NK4A136_group	NA
ASV494	7.24634	-0.0590905	0.000157975	0.00161596	Bacteria	Firmicutes	Erysipelotrichia	Erysipelotrichales	Erysipelotrichaceae	NA	NA
ASV524	7.36891	-0.192287	0.000158872	0.00161671	Bacteria	Firmicutes	Clostridia	Clostridiales	Lachnospiraceae	NA	NA
ASV308	8.48933	0.504434	0.000161316	0.00163311	Bacteria	Firmicutes	Clostridia	Clostridiales	Lachnospiraceae	Lachnoclostridium	NA
ASV197	8.90876	0.409759	0.000165058	0.00165878	Bacteria	Firmicutes	Clostridia	Clostridiales	Lachnospiraceae	Lachnoclostridium	NA
ASV1422	6.74555	-0.987335	0.00016554	0.00165878	Bacteria	Firmicutes	Erysipelotrichia	Erysipelotrichales	Erysipelotrichaceae	Faecalibaculum	NA
ASV794	6.94567	-0.106873	0.000170281	0.00169762	Bacteria	Firmicutes	Clostridia	Clostridiales	Lachnospiraceae	NA	NA
ASV768	6.94061	-0.513752	0.000174134	0.00172727	Bacteria	Firmicutes	Clostridia	Clostridiales	Ruminococcaceae	Ruminiclostridium	NA
ASV410	7.37181	-0.0102811	0.000180015	0.00177663	Bacteria	Firmicutes	Clostridia	Clostridiales	Clostridiaceae_1	Clostridium_sensu_stricto_1	NA
ASV948	6.93259	-0.563984	0.000182289	0.00179007	Bacteria	Firmicutes	Bacilli	Lactobacillales	Lactobacillaceae	Lactobacillus	NA
ASV18	13.3457	0.305684	0.000195767	0.00191287	Bacteria	Bacteroidetes	Bacteroidia	Bacteroidales	Muribaculaceae	NA	NA
ASV1234	6.79631	-0.995584	0.000197543	0.00192066	Bacteria	Firmicutes	Clostridia	Clostridiales	Lachnospiraceae	NA	NA
ASV1155	6.69099	-1.67762	0.000199592	0.00193102	Bacteria	Proteobacteria	Gammaproteobacteria	Pseudomonadales	Pseudomonadaceae	Pseudomonas	NA
ASV774	7.09505	-0.304245	0.00020387	0.00196275	Bacteria	Firmicutes	Erysipelotrichia	Erysipelotrichales	Erysipelotrichaceae	Faecalibaculum	NA
ASV1311	6.79579	-0.922977	0.000206923	0.00198243	Bacteria	Firmicutes	Clostridia	Clostridiales	Lachnospiraceae	A2	NA
ASV398	7.81407	0.0730871	0.000209917	0.00200135	Bacteria	Firmicutes	Clostridia	Clostridiales	Ruminococcaceae	Ruminococcaceae_UCG-014	NA
ASV1144	6.73746	-1.37665	0.000220371	0.00209086	Bacteria	Firmicutes	Clostridia	Clostridiales	Lachnospiraceae	Lachnospiraceae_NK4A136_group	NA
ASV682	7.01149	-0.617675	0.000224973	0.00212426	Bacteria	Firmicutes	Clostridia	Clostridiales	Lachnospiraceae	Roseburia	NA
ASV1566	6.71605	-1.51598	0.000228505	0.00213667	Bacteria	Firmicutes	Clostridia	Clostridiales	Lachnospiraceae	Lachnospiraceae_NK4A136_group	NA
ASV287	7.53432	-0.209763	0.000229176	0.00213667	Bacteria	Firmicutes	Clostridia	Clostridiales	Lachnospiraceae	Lachnospiraceae_NK4A136_group	NA
ASV62	9.09464	-0.216101	0.000229551	0.00213667	Bacteria	Firmicutes	Clostridia	Clostridiales	Ruminococcaceae	NA	NA
ASV393	7.67465	-0.52928	0.000237927	0.00220419	Bacteria	Firmicutes	Clostridia	Clostridiales	Lachnospiraceae	Lachnospiraceae_NK4A136_group	NA
ASV160	9.12798	0.150173	0.000253489	0.00233733	Bacteria	Firmicutes	Clostridia	Clostridiales	Lachnospiraceae	Lachnoclostridium	NA
ASV135	9.12237	0.00646612	0.000269943	0.00246441	Bacteria	Firmicutes	Clostridia	Clostridiales	Lachnospiraceae	A2	NA
ASV297	7.85552	-0.119916	0.000270352	0.00246441	Bacteria	Firmicutes	Clostridia	Clostridiales	Lachnospiraceae	Lachnospiraceae_UCG-006	NA
ASV289	8.66766	0.0439804	0.000271034	0.00246441	Bacteria	Firmicutes	Clostridia	Clostridiales	Lachnospiraceae	Lachnoclostridium	NA
ASV515	7.2297	-0.451247	0.000282229	0.00255437	Bacteria	Firmicutes	Clostridia	Clostridiales	Lachnospiraceae	NA	NA
ASV1249	6.80048	-1.319	0.000284769	0.00256554	Bacteria	Firmicutes	NA	NA	NA	NA	NA
ASV534	6.74522	-1.57702	0.000292151	0.00262002	Bacteria	Firmicutes	Clostridia	Clostridiales	Peptostreptococcaceae	Romboutsia	NA
ASV421	7.62493	-0.764051	0.000297231	0.0026454	Bacteria	Tenericutes	Mollicutes	Mollicutes_RF39	NA	NA	NA
ASV819	6.99295	-0.860715	0.000297674	0.0026454	Bacteria	Firmicutes	Bacilli	Lactobacillales	Lactobacillaceae	Lactobacillus	NA
ASV342	8.01419	-0.466533	0.000300203	0.00265585	Bacteria	Bacteroidetes	Bacteroidia	Bacteroidales	Rikenellaceae	Alistipes	NA
ASV1097	6.85865	-1.09839	0.000305088	0.00268697	Bacteria	Firmicutes	Clostridia	Clostridiales	Ruminococcaceae	NA	NA
ASV1085	6.82281	-1.58062	0.00031061	0.00272339	Bacteria	Firmicutes	Clostridia	Clostridiales	Lachnospiraceae	Lachnospiraceae_NK4A136_group	NA
ASV1475	6.72911	-1.63986	0.000318074	0.00277643	Bacteria	Firmicutes	Clostridia	Clostridiales	Lachnospiraceae	NA	NA
ASV743	7.10428	-0.660075	0.000320371	0.00278411	Bacteria	Firmicutes	Erysipelotrichia	Erysipelotrichales	Erysipelotrichaceae	Faecalibaculum	NA
ASV9	12.9564	-0.225005	0.000349153	0.00302086	Bacteria	Firmicutes	Clostridia	Clostridiales	Lachnospiraceae	Lachnospiraceae_NK4A136_group	NA
ASV192	6.86077	-1.38332	0.00036294	0.00312637	Bacteria	Firmicutes	Clostridia	Clostridiales	Peptostreptococcaceae	Romboutsia	NA
ASV339	7.45841	-0.652985	0.000379004	0.00325049	Bacteria	Firmicutes	Clostridia	Clostridiales	Lachnospiraceae	Lachnospiraceae_NK4A136_group	NA
ASV1119	6.8171	-1.57594	0.000391757	0.00333984	Bacteria	Firmicutes	Clostridia	Clostridiales	Lachnospiraceae	Roseburia	NA
ASV1018	6.87492	-1.54789	0.000392859	0.00333984	Bacteria	Firmicutes	Clostridia	Clostridiales	Lachnospiraceae	GCA-900066575	NA
ASV816	7.02415	-1.08398	0.000394523	0.00333984	Bacteria	Firmicutes	Bacilli	Lactobacillales	Lactobacillaceae	Lactobacillus	NA
ASV77	10.5262	-0.241438	0.000403317	0.00339964	Bacteria	Proteobacteria	Gammaproteobacteria	Betaproteobacteriales	Burkholderiaceae	Parasutterella	NA
ASV373	7.80628	-0.658213	0.00040656	0.00341232	Bacteria	Firmicutes	Clostridia	Clostridiales	Lachnospiraceae	Lachnospiraceae_UCG-001	NA
ASV904	6.92961	-1.29342	0.000420597	0.00351512	Bacteria	Firmicutes	Clostridia	Clostridiales	Lachnospiraceae	NA	NA
ASV102	9.85768	-0.318277	0.000434654	0.00361721	Bacteria	Firmicutes	Clostridia	Clostridiales	Ruminococcaceae	Ruminococcus_1	NA
ASV1672	6.72306	-2.10508	0.000451549	0.00374195	Bacteria	Firmicutes	Clostridia	Clostridiales	NA	NA	NA
ASV1110	6.78431	-1.76377	0.0004561	0.00376378	Bacteria	Firmicutes	Clostridia	Clostridiales	Lachnospiraceae	NA	NA
ASV1910	6.70451	-2.2914	0.000466971	0.00383737	Bacteria	Bacteroidetes	Bacteroidia	Bacteroidales	Rikenellaceae	NA	NA
ASV829	7.02676	-1.47521	0.000485626	0.00397404	Bacteria	Actinobacteria	Coriobacteriia	Coriobacteriales	Eggerthellaceae	Enterorhabdus	NA
ASV1450	6.74555	-1.98694	0.000488483	0.00398083	Bacteria	Firmicutes	Erysipelotrichia	Erysipelotrichales	Erysipelotrichaceae	Faecalibaculum	NA
ASV802	7.0962	-1.1368	0.000502711	0.00407539	Bacteria	Firmicutes	Clostridia	Clostridiales	Ruminococcaceae	Angelakisella	NA
ASV1029	6.82887	-1.68984	0.000504236	0.00407539	Bacteria	Firmicutes	Clostridia	Clostridiales	Lachnospiraceae	NA	NA
ASV778	7.08158	-1.22059	0.000520578	0.00419023	Bacteria	Firmicutes	Erysipelotrichia	Erysipelotrichales	Erysipelotrichaceae	Faecalibaculum	NA
ASV357	7.4048	-0.988762	0.000535207	0.00429039	Bacteria	Firmicutes	Clostridia	Clostridiales	Clostridiaceae_1	Clostridium_sensu_stricto_1	NA
ASV806	7.04589	-1.38959	0.000540268	0.00431336	Bacteria	Firmicutes	Clostridia	Clostridiales	Lachnospiraceae	Roseburia	NA
ASV164	9.04543	-0.592977	0.000559756	0.00445085	Bacteria	Firmicutes	Clostridia	Clostridiales	Lachnospiraceae	Lachnoclostridium	NA
ASV34	12.2221	-0.634047	0.00057331	0.00454025	Bacteria	Bacteroidetes	Bacteroidia	Bacteroidales	Muribaculaceae	NA	NA
ASV239	8.26777	-0.835267	0.000617088	0.00483964	Bacteria	Firmicutes	Clostridia	Clostridiales	Lachnospiraceae	NA	NA
ASV620	7.28044	-1.26215	0.000621002	0.00483964	Bacteria	Firmicutes	Clostridia	Clostridiales	Ruminococcaceae	Ruminococcaceae_UCG-005	NA
ASV516	7.54237	-1.3227	0.000621275	0.00483964	Bacteria	Firmicutes	Clostridia	Clostridiales	Ruminococcaceae	Ruminiclostridium	NA
ASV8	14.2829	-0.799871	0.000622006	0.00483964	Bacteria	Bacteroidetes	Bacteroidia	Bacteroidales	Muribaculaceae	NA	NA
ASV1897	6.69938	-2.62648	0.000623437	0.00483964	Bacteria	Proteobacteria	Gammaproteobacteria	Betaproteobacteriales	Burkholderiaceae	Comamonas	terrigena
ASV58	11.2087	-0.701967	0.000654796	0.00506307	Bacteria	Bacteroidetes	Bacteroidia	Bacteroidales	Muribaculaceae	NA	NA
ASV106	9.41045	-0.727878	0.000658891	0.00507475	Bacteria	Firmicutes	Clostridia	Clostridiales	Lachnospiraceae	Lachnospiraceae_NK4A136_group	NA
ASV313	8.36226	-1.26903	0.000665086	0.00510245	Bacteria	Firmicutes	Clostridia	Clostridiales	Lachnospiraceae	NA	NA
ASV1920	6.69996	-2.71958	0.000695363	0.00531398	Bacteria	Proteobacteria	Gammaproteobacteria	Pseudomonadales	Pseudomonadaceae	Pseudomonas	putida
ASV1405	6.74771	-2.33897	0.000699767	0.00532691	Bacteria	Firmicutes	Clostridia	Clostridiales	Lachnospiraceae	NA	NA
ASV24	13.099	-0.894328	0.000730895	0.00554238	Bacteria	Bacteroidetes	Bacteroidia	Bacteroidales	Muribaculaceae	NA	NA
ASV404	7.54179	-1.53492	0.000759721	0.00573881	Bacteria	Firmicutes	Erysipelotrichia	Erysipelotrichales	Erysipelotrichaceae	Turicibacter	NA
ASV1260	6.75922	-2.31721	0.000773879	0.00582337	Bacteria	Actinobacteria	Coriobacteriia	Coriobacteriales	Eggerthellaceae	DNF00809	NA
ASV61	10.7146	-0.853681	0.000785566	0.00588875	Bacteria	Proteobacteria	Gammaproteobacteria	Betaproteobacteriales	Burkholderiaceae	Parasutterella	NA
ASV707	6.98613	-1.93149	0.000839068	0.00626589	Bacteria	Firmicutes	Clostridia	Clostridiales	Ruminococcaceae	Anaerotruncus	NA
ASV56	11.3714	-0.967035	0.000865452	0.00642621	Bacteria	Bacteroidetes	Bacteroidia	Bacteroidales	Muribaculaceae	NA	NA
ASV154	8.07762	-1.2682	0.00086708	0.00642621	Bacteria	Firmicutes	Clostridia	Clostridiales	Lachnospiraceae	Lachnospiraceae_NK4A136_group	NA
ASV423	7.57302	-1.40442	0.000874385	0.00645599	Bacteria	Firmicutes	Clostridia	Clostridiales	Lachnospiraceae	NA	NA
ASV214	8.28453	-1.16343	0.000930266	0.00684285	Bacteria	Firmicutes	Clostridia	Clostridiales	Lachnospiraceae	NA	NA
ASV149	9.10496	-1.03565	0.000942294	0.006889	Bacteria	Firmicutes	Clostridia	Clostridiales	Lachnospiraceae	Lachnospiraceae_NK4A136_group	NA
ASV483	7.61565	-1.40673	0.000943554	0.006889	Bacteria	Firmicutes	Clostridia	Clostridiales	Lachnospiraceae	NA	NA
ASV1754	6.69099	-3.19925	0.000978516	0.0071178	Bacteria	Bacteroidetes	Bacteroidia	Bacteroidales	Muribaculaceae	NA	NA
ASV860	6.96068	-2.23812	0.00100206	0.00726213	Bacteria	Firmicutes	Clostridia	Clostridiales	Lachnospiraceae	Acetatifactor	NA
ASV94	10.4207	-1.11995	0.001047	0.00755995	Bacteria	Firmicutes	Clostridia	Clostridiales	Lachnospiraceae	NA	NA
ASV1190	6.81025	-2.48561	0.00105129	0.00756315	Bacteria	Firmicutes	Clostridia	Clostridiales	Ruminococcaceae	NA	NA
ASV100	10.2564	-1.10385	0.00105624	0.00757099	Bacteria	Bacteroidetes	Bacteroidia	Bacteroidales	Muribaculaceae	NA	NA
ASV329	8.12749	-1.29979	0.00109445	0.00781637	Bacteria	Firmicutes	Clostridia	Clostridiales	Lachnospiraceae	NA	NA
ASV463	7.68034	-1.49064	0.00114442	0.00814366	Bacteria	Firmicutes	Clostridia	Clostridiales	Lachnospiraceae	A2	NA
ASV45	11.0243	-1.25277	0.00115864	0.00821508	Bacteria	Firmicutes	Clostridia	Clostridiales	Lachnospiraceae	Lachnospiraceae_NK4A136_group	NA
ASV36	12.2139	-1.28329	0.0011718	0.00827847	Bacteria	Bacteroidetes	Bacteroidia	Bacteroidales	Muribaculaceae	NA	NA
ASV1229	6.78907	-2.66318	0.0011939	0.00840439	Bacteria	Bacteroidetes	Bacteroidia	Bacteroidales	NA	NA	NA
ASV485	7.37758	-1.62978	0.00120332	0.00844042	Bacteria	Firmicutes	Clostridia	Clostridiales	Lachnospiraceae	Lachnospiraceae_NK4A136_group	NA
ASV365	7.96584	-1.76085	0.00121719	0.00850736	Bacteria	Bacteroidetes	Bacteroidia	Bacteroidales	Rikenellaceae	Alistipes	NA
ASV1158	6.73949	-2.8983	0.00123045	0.00856951	Bacteria	Firmicutes	Clostridia	Clostridiales	Lachnospiraceae	Lachnospiraceae_NK4A136_group	NA
ASV96	9.86639	-1.26363	0.00125334	0.00869808	Bacteria	Firmicutes	Clostridia	Clostridiales	Lachnospiraceae	Lachnoclostridium	NA
ASV23	13.1265	-1.4004	0.00127575	0.00882242	Bacteria	Bacteroidetes	Bacteroidia	Bacteroidales	Muribaculaceae	NA	NA
ASV574	6.98004	-2.31749	0.0012864	0.00886489	Bacteria	Firmicutes	Clostridia	Clostridiales	Clostridiales_vadinBB60_group	NA	NA
ASV1019	6.89912	-2.40265	0.00129421	0.00888749	Bacteria	Bacteroidetes	Bacteroidia	Bacteroidales	Muribaculaceae	NA	NA
ASV1160	6.83302	-2.55344	0.0013111	0.00897215	Bacteria	Firmicutes	Erysipelotrichia	Erysipelotrichales	Erysipelotrichaceae	Faecalibaculum	NA
ASV65	9.87701	-1.38271	0.00132026	0.00900342	Bacteria	Firmicutes	Clostridia	Clostridiales	Lachnospiraceae	Lachnoclostridium	NA
ASV1816	6.70791	-3.26607	0.00133477	0.00907087	Bacteria	Firmicutes	Clostridia	Clostridiales	Ruminococcaceae	Ruminiclostridium	NA
ASV356	7.98079	-1.4976	0.00135387	0.00916896	Bacteria	Firmicutes	Clostridia	Clostridiales	Lachnospiraceae	NA	NA
ASV760	6.9896	-2.05498	0.00140466	0.00948028	Bacteria	Firmicutes	Clostridia	Clostridiales	Lachnospiraceae	NA	NA
ASV926	6.94144	-2.3919	0.0014173	0.00953281	Bacteria	Firmicutes	Bacilli	Lactobacillales	Lactobacillaceae	Lactobacillus	NA
ASV378	7.43217	-1.92591	0.00150507	0.0100589	Bacteria	Firmicutes	Clostridia	Clostridiales	Clostridiaceae_1	Clostridium_sensu_stricto_1	NA
ASV340	7.6807	-2.24971	0.00150577	0.0100589	Bacteria	Firmicutes	Clostridia	Clostridiales	Ruminococcaceae	Ruminococcaceae_UCG-014	NA
ASV320	7.27939	-2.45592	0.00161406	0.0107458	Bacteria	Firmicutes	Clostridia	Clostridiales	Ruminococcaceae	Oscillibacter	NA
ASV1195	6.81108	-2.88178	0.0016417	0.0108929	Bacteria	Firmicutes	Clostridia	Clostridiales	Ruminococcaceae	NA	NA
ASV965	6.9611	-2.49495	0.00164778	0.0108964	Bacteria	Firmicutes	Clostridia	Clostridiales	Lachnospiraceae	NA	NA
ASV317	8.32558	-1.74932	0.00170235	0.0112195	Bacteria	Firmicutes	Clostridia	Clostridiales	Lachnospiraceae	Lachnospiraceae_UCG-006	NA
ASV736	7.09096	-2.53285	0.00171877	0.0112898	Bacteria	Firmicutes	Clostridia	Clostridiales	Ruminococcaceae	NA	NA
ASV561	7.25463	-2.33948	0.00175833	0.0115112	Bacteria	Firmicutes	Clostridia	Clostridiales	Ruminococcaceae	Anaerotruncus	NA
ASV670	7.00299	-2.57115	0.00182376	0.011874	Bacteria	Firmicutes	Clostridia	Clostridiales	Ruminococcaceae	Anaerotruncus	NA
ASV1802	6.70196	-3.58449	0.00182583	0.011874	Bacteria	Bacteroidetes	Bacteroidia	Bacteroidales	Muribaculaceae	CAG-873	NA
ASV1125	6.74423	-3.4274	0.00187897	0.0121792	Bacteria	Firmicutes	Clostridia	Clostridiales	Lachnospiraceae	NA	NA
ASV543	7.32492	-2.628	0.00191103	0.0123463	Bacteria	Firmicutes	Clostridia	Clostridiales	Lachnospiraceae	NA	NA
ASV1237	6.73403	-3.41263	0.00194675	0.0125358	Bacteria	Firmicutes	Clostridia	Clostridiales	Lachnospiraceae	NA	NA
ASV560	7.38793	-2.47485	0.00195508	0.0125483	Bacteria	Firmicutes	Clostridia	Clostridiales	Lachnospiraceae	Lachnoclostridium	NA
ASV827	7.03886	-2.55707	0.00202433	0.0129504	Bacteria	Firmicutes	Clostridia	Clostridiales	Family_XIII	Family_XIII_AD3011_group	NA
ASV1451	6.70408	-3.73577	0.00203738	0.0129916	Bacteria	Firmicutes	Clostridia	Clostridiales	Lachnospiraceae	Lachnoclostridium	NA
ASV350	8.03538	-1.92299	0.00206581	0.0131303	Bacteria	Firmicutes	Clostridia	Clostridiales	Lachnospiraceae	NA	NA
ASV598	7.32361	-2.45674	0.00207684	0.0131578	Bacteria	Firmicutes	Clostridia	Clostridiales	Lachnospiraceae	NA	NA
ASV480	7.47674	-2.43473	0.0020954	0.0132327	Bacteria	Firmicutes	Clostridia	Clostridiales	Lachnospiraceae	Lachnospiraceae_UCG-001	NA
ASV1181	6.7828	-3.27758	0.00211212	0.0132757	Bacteria	Firmicutes	Clostridia	Clostridiales	Lachnospiraceae	NA	NA
ASV1382	6.76035	-3.22564	0.00211573	0.0132757	Bacteria	Firmicutes	Clostridia	Clostridiales	Lachnospiraceae	NA	NA
ASV108	9.72199	-1.75567	0.00214596	0.0134225	Bacteria	Firmicutes	Clostridia	Clostridiales	Lachnospiraceae	Lachnoclostridium	NA
ASV1094	6.80867	-3.18175	0.0022991	0.0142922	Bacteria	Firmicutes	Clostridia	Clostridiales	Lachnospiraceae	Lachnospiraceae_UCG-006	NA
ASV1157	6.73748	-3.4888	0.00229956	0.0142922	Bacteria	Firmicutes	Clostridia	Clostridiales	Lachnospiraceae	Lachnospiraceae_NK4A136_group	NA
ASV117	9.66787	-1.8334	0.00231146	0.0143208	Bacteria	Firmicutes	Clostridia	Clostridiales	Lachnospiraceae	NA	NA
ASV1277	6.75498	-3.47174	0.00235147	0.0145229	Bacteria	Firmicutes	Clostridia	Clostridiales	Lachnospiraceae	NA	NA
ASV38	12.1558	-1.92596	0.00239069	0.0147188	Bacteria	Bacteroidetes	Bacteroidia	Bacteroidales	Muribaculaceae	NA	NA
ASV450	7.66075	-2.24497	0.0024264	0.014892	Bacteria	Firmicutes	Clostridia	Clostridiales	Lachnospiraceae	NA	NA
ASV847	6.9052	-3.14814	0.00256863	0.0157158	Bacteria	Firmicutes	Clostridia	Clostridiales	Ruminococcaceae	Ruminiclostridium	NA
ASV1105	6.83259	-3.49288	0.00258764	0.015783	Bacteria	Firmicutes	Clostridia	Clostridiales	Lachnospiraceae	Lachnospiraceae_NK4A136_group	NA
ASV1651	6.7163	-3.81242	0.00266866	0.0161962	Bacteria	Firmicutes	Clostridia	Clostridiales	Lachnospiraceae	NA	NA
ASV275	8.18843	-2.11015	0.00267189	0.0161962	Bacteria	Firmicutes	Clostridia	Clostridiales	Ruminococcaceae	Angelakisella	NA
ASV1341	6.76386	-3.63156	0.00272525	0.0164689	Bacteria	Firmicutes	Clostridia	Clostridiales	Lachnospiraceae	GCA-900066575	NA
ASV1570	6.7037	-3.98243	0.00276251	0.0166429	Bacteria	Firmicutes	Clostridia	Clostridiales	Lachnospiraceae	Lachnospiraceae_NK4A136_group	NA
ASV746	7.16941	-2.64892	0.00286373	0.0171999	Bacteria	Bacteroidetes	Bacteroidia	Bacteroidales	Muribaculaceae	NA	NA
ASV136	6.71132	-4.00093	0.00289963	0.0173624	Bacteria	Bacteroidetes	Bacteroidia	Bacteroidales	Muribaculaceae	NA	NA
ASV236	8.7127	-2.1036	0.00294719	0.0175936	Bacteria	Firmicutes	Clostridia	Clostridiales	Lachnospiraceae	Acetatifactor	NA
ASV1104	6.77022	-3.62687	0.00304404	0.0180644	Bacteria	Firmicutes	Clostridia	Clostridiales	Lachnospiraceae	Lachnospiraceae_NK4A136_group	NA
ASV696	7.15097	-2.98936	0.00304445	0.0180644	Bacteria	Firmicutes	Clostridia	Clostridiales	Ruminococcaceae	Ruminiclostridium_9	NA
ASV747	6.97986	-3.19874	0.0030776	0.018206	Bacteria	Tenericutes	Mollicutes	Mollicutes_RF39	NA	NA	NA
ASV32	12.2013	-2.15872	0.00309767	0.0182698	Bacteria	Bacteroidetes	Bacteroidia	Bacteroidales	Muribaculaceae	NA	NA
ASV513	7.51496	-2.47423	0.00311874	0.018339	Bacteria	Firmicutes	Clostridia	Clostridiales	Lachnospiraceae	Acetatifactor	muris
ASV777	7.09198	-2.89574	0.00314666	0.0184479	Bacteria	Bacteroidetes	Bacteroidia	Bacteroidales	Muribaculaceae	NA	NA
ASV5	14.563	-2.29298	0.00316029	0.0184726	Bacteria	Bacteroidetes	Bacteroidia	Bacteroidales	Muribaculaceae	NA	NA
ASV330	7.45604	-2.54949	0.00321801	0.0187228	Bacteria	Firmicutes	Clostridia	Clostridiales	Clostridiaceae_1	Clostridium_sensu_stricto_1	NA
ASV1711	6.71676	-3.92818	0.00322215	0.0187228	Bacteria	Proteobacteria	Gammaproteobacteria	Betaproteobacteriales	Burkholderiaceae	Comamonas	NA
ASV130	9.91629	-2.12712	0.00326757	0.0189307	Bacteria	Firmicutes	Clostridia	Clostridiales	Ruminococcaceae	Intestinimonas	NA
ASV211	7.73843	-2.52383	0.00332232	0.019155	Bacteria	Firmicutes	Clostridia	Clostridiales	Lachnospiraceae	NA	NA
ASV587	7.33057	-2.99656	0.00332746	0.019155	Bacteria	Firmicutes	Clostridia	Clostridiales	Lachnospiraceae	NA	NA
ASV1555	6.7515	-3.7976	0.00333555	0.019155	Bacteria	Firmicutes	Erysipelotrichia	Erysipelotrichales	Erysipelotrichaceae	Faecalibaculum	NA
ASV1332	6.78501	-3.67963	0.00336954	0.0192938	Bacteria	Firmicutes	Erysipelotrichia	Erysipelotrichales	Erysipelotrichaceae	Faecalibaculum	NA
ASV977	6.88417	-3.41634	0.00356097	0.0203307	Bacteria	Firmicutes	Bacilli	Lactobacillales	Lactobacillaceae	Lactobacillus	NA
ASV986	6.90793	-3.68334	0.00359666	0.0204749	Bacteria	Firmicutes	Clostridia	Clostridiales	Ruminococcaceae	Oscillibacter	NA
ASV39	11.9783	-2.30223	0.00367557	0.0208636	Bacteria	Bacteroidetes	Bacteroidia	Bacteroidales	Muribaculaceae	NA	NA
ASV1027	6.82841	-3.81078	0.00374706	0.0211644	Bacteria	Firmicutes	Clostridia	Clostridiales	Lachnospiraceae	Lachnospiraceae_FCS020_group	NA
ASV35	10.9945	-2.259	0.00375011	0.0211644	Bacteria	Firmicutes	Clostridia	Clostridiales	Lachnospiraceae	Lachnospiraceae_NK4A136_group	NA
ASV1177	6.8009	-3.75887	0.00377988	0.0212713	Bacteria	Firmicutes	Clostridia	Clostridiales	Lachnospiraceae	Acetatifactor	NA
ASV1129	6.80405	-3.80501	0.00387372	0.0216466	Bacteria	Firmicutes	Clostridia	Clostridiales	Lachnospiraceae	Acetatifactor	NA
ASV218	8.72741	-2.33781	0.00387532	0.0216466	Bacteria	Proteobacteria	Gammaproteobacteria	Betaproteobacteriales	Burkholderiaceae	Parasutterella	excrementihominis
ASV680	7.17712	-3.22708	0.00387964	0.0216466	Bacteria	Firmicutes	Clostridia	Clostridiales	Lachnospiraceae	Lachnoclostridium	NA
ASV43	10.9593	-2.40288	0.00415377	0.0231105	Bacteria	Firmicutes	Clostridia	Clostridiales	Lachnospiraceae	Lachnospiraceae_NK4A136_group	NA
ASV1593	6.73165	-4.13198	0.00421423	0.0233807	Bacteria	Firmicutes	Clostridia	Clostridiales	Lachnospiraceae	A2	NA
ASV1755	6.70845	-4.34645	0.00426743	0.0236091	Bacteria	Bacteroidetes	Bacteroidia	Bacteroidales	Muribaculaceae	NA	NA
ASV121	9.70948	-2.40616	0.00439074	0.0242231	Bacteria	Firmicutes	Clostridia	Clostridiales	Ruminococcaceae	Ruminococcus_1	NA
ASV209	7.93559	-3.18997	0.00450923	0.0248071	Bacteria	Firmicutes	Clostridia	Clostridiales	Lachnospiraceae	Roseburia	NA
ASV369	7.96103	-2.66789	0.00477902	0.0261681	Bacteria	Firmicutes	Clostridia	Clostridiales	Lachnospiraceae	NA	NA
ASV1900	6.70029	-4.5605	0.00478327	0.0261681	Bacteria	Firmicutes	Clostridia	Clostridiales	Ruminococcaceae	Ruminococcaceae_UCG-014	NA
ASV429	7.76846	-2.71476	0.00482403	0.0263177	Bacteria	Firmicutes	Clostridia	Clostridiales	Lachnospiraceae	NA	NA
ASV1280	6.76063	-4.12254	0.00486237	0.0263829	Bacteria	Firmicutes	Erysipelotrichia	Erysipelotrichales	Erysipelotrichaceae	NA	NA
ASV472	7.53605	-2.98569	0.00487331	0.0263829	Bacteria	Firmicutes	Clostridia	Clostridiales	Lachnospiraceae	NA	NA
ASV813	6.96189	-3.66958	0.00487627	0.0263829	Bacteria	Firmicutes	Clostridia	Clostridiales	Lachnospiraceae	Acetatifactor	NA
ASV640	7.18248	-3.32599	0.00493572	0.0266041	Bacteria	Firmicutes	Clostridia	Clostridiales	Lachnospiraceae	A2	NA
ASV54	11.4081	-2.53014	0.00494424	0.0266041	Bacteria	Bacteroidetes	Bacteroidia	Bacteroidales	Muribaculaceae	NA	NA
ASV242	8.81378	-2.56084	0.00506821	0.0271966	Bacteria	Bacteroidetes	Bacteroidia	Bacteroidales	Muribaculaceae	NA	NA
ASV223	8.89144	-2.56069	0.005113	0.0273622	Bacteria	Bacteroidetes	Bacteroidia	Bacteroidales	Muribaculaceae	NA	NA
ASV1772	6.70235	-4.59637	0.0053922	0.0287779	Bacteria	Firmicutes	Clostridia	Clostridiales	Lachnospiraceae	NA	NA
ASV1649	6.72824	-4.37729	0.00541686	0.0288312	Bacteria	Firmicutes	Erysipelotrichia	Erysipelotrichales	Erysipelotrichaceae	Faecalibaculum	NA
ASV128	9.58931	-2.60644	0.00543195	0.0288334	Bacteria	Firmicutes	Clostridia	Clostridiales	Lachnospiraceae	NA	NA
ASV668	7.20026	-3.50286	0.00551871	0.029215	Bacteria	Firmicutes	Clostridia	Clostridiales	Ruminococcaceae	Ruminococcaceae_UCG-005	NA
ASV190	8.94499	-2.78885	0.00564128	0.0297836	Bacteria	Firmicutes	Clostridia	Clostridiales	Lachnospiraceae	Lachnoclostridium	NA
ASV665	6.90942	-3.95976	0.00568922	0.0299561	Bacteria	Firmicutes	Clostridia	Clostridiales	Lachnospiraceae	NA	NA
ASV1152	6.80358	-4.0686	0.00570702	0.0299695	Bacteria	Actinobacteria	Coriobacteriia	Coriobacteriales	Eggerthellaceae	NA	NA
ASV1372	6.76726	-4.27736	0.00577079	0.0302236	Bacteria	Firmicutes	Clostridia	Clostridiales	Lachnospiraceae	28-4	NA
ASV202	8.45344	-2.78513	0.00587105	0.0306669	Bacteria	Firmicutes	Clostridia	Clostridiales	Lachnospiraceae	NA	NA
ASV832	7.01683	-3.79233	0.00591072	0.0307922	Bacteria	Firmicutes	Clostridia	Clostridiales	Lachnospiraceae	Lachnospiraceae_NK4A136_group	NA
ASV842	7.02706	-3.70466	0.00593187	0.0308206	Bacteria	Firmicutes	Clostridia	Clostridiales	Ruminococcaceae	Ruminococcaceae_UCG-004	NA
ASV998	6.95297	-3.93148	0.00618499	0.032051	Bacteria	Firmicutes	Clostridia	Clostridiales	Ruminococcaceae	NA	NA
ASV493	7.45807	-3.26681	0.00629355	0.0325277	Bacteria	Firmicutes	Clostridia	Clostridiales	Ruminococcaceae	Ruminiclostridium	NA
ASV1747	6.72229	-4.60888	0.00634854	0.0327258	Bacteria	NA	NA	NA	NA	NA	NA
ASV437	7.81385	-3.01104	0.00643492	0.0330104	Bacteria	Firmicutes	Clostridia	Clostridiales	Ruminococcaceae	Ruminococcaceae_UCG-014	NA
ASV1130	6.77695	-4.26744	0.00643736	0.0330104	Bacteria	Firmicutes	Clostridia	Clostridiales	Lachnospiraceae	NA	NA
ASV1793	6.72522	-4.62338	0.00648857	0.0331864	Bacteria	Firmicutes	Clostridia	Clostridiales	Lachnospiraceae	Acetatifactor	NA
ASV646	6.97008	-3.78327	0.00657202	0.0335258	Bacteria	Firmicutes	Clostridia	Clostridiales	Lachnospiraceae	Lachnospiraceae_UCG-001	NA
ASV638	7.27042	-3.39435	0.00663391	0.0337539	Bacteria	Firmicutes	Clostridia	Clostridiales	Lachnospiraceae	GCA-900066575	NA
ASV158	8.96189	-2.81967	0.00682567	0.0346398	Bacteria	Firmicutes	Clostridia	Clostridiales	Lachnospiraceae	Lachnospiraceae_NK4A136_group	NA
ASV1456	6.76808	-4.46517	0.00692123	0.0350343	Bacteria	Firmicutes	Clostridia	Clostridiales	Lachnospiraceae	Lachnospiraceae_NK4A136_group	NA
ASV27	12.9865	-2.92328	0.00702064	0.0354461	Bacteria	Bacteroidetes	Bacteroidia	Bacteroidales	Muribaculaceae	NA	NA
ASV152	8.88513	-3.00427	0.00711139	0.0358122	Bacteria	Firmicutes	Clostridia	Clostridiales	Lachnospiraceae	A2	NA
ASV1468	6.74262	-4.53741	0.00713062	0.0358172	Bacteria	Firmicutes	Clostridia	Clostridiales	Ruminococcaceae	Ruminiclostridium	NA
ASV1149	6.69521	-5.05044	0.00715552	0.0358506	Bacteria	Proteobacteria	Gammaproteobacteria	Pseudomonadales	Moraxellaceae	Acinetobacter	NA
ASV941	6.98608	-3.79449	0.00719002	0.0359318	Bacteria	Actinobacteria	Coriobacteriia	Coriobacteriales	Eggerthellaceae	Enterorhabdus	NA
ASV40	10.9521	-2.85509	0.00728269	0.0363025	Bacteria	Firmicutes	Bacilli	Lactobacillales	Lactobacillaceae	Lactobacillus	NA
ASV711	6.90019	-4.04341	0.00753546	0.0374675	Bacteria	Firmicutes	Clostridia	Clostridiales	Lachnospiraceae	Lachnospiraceae_UCG-001	NA
ASV1011	6.89182	-4.06819	0.0075743	0.0374858	Bacteria	Firmicutes	Clostridia	Clostridiales	Lachnospiraceae	GCA-900066575	NA
ASV500	7.40884	-3.68274	0.00757731	0.0374858	Bacteria	Firmicutes	Clostridia	Clostridiales	Lachnospiraceae	Lachnospiraceae_UCG-001	NA
ASV724	7.08407	-3.9669	0.00764149	0.0376388	Bacteria	Firmicutes	Clostridia	Clostridiales	Lachnospiraceae	NA	NA
ASV1083	6.69996	-5.01813	0.00764658	0.0376388	Bacteria	Firmicutes	Bacilli	Lactobacillales	Enterococcaceae	Enterococcus	NA
ASV191	8.55686	-2.99401	0.00768054	0.0377114	Bacteria	Firmicutes	Clostridia	Clostridiales	Lachnospiraceae	NA	NA
ASV17	13.4133	-3.03731	0.00780796	0.0382415	Bacteria	Bacteroidetes	Bacteroidia	Bacteroidales	Muribaculaceae	NA	NA
ASV1244	6.81222	-4.50263	0.00790343	0.0386128	Bacteria	Firmicutes	Clostridia	Clostridiales	Ruminococcaceae	Butyricicoccus	NA
ASV1512	6.72094	-4.74395	0.00794035	0.0386969	Bacteria	Firmicutes	Clostridia	Clostridiales	Lachnospiraceae	NA	NA
ASV259	8.56762	-3.16448	0.00800706	0.0389254	Bacteria	Firmicutes	Clostridia	Clostridiales	Lachnospiraceae	Lachnospiraceae_UCG-006	bacterium
ASV625	7.23651	-3.67304	0.00815565	0.0395499	Bacteria	Bacteroidetes	Bacteroidia	Bacteroidales	Muribaculaceae	NA	NA
ASV469	7.67138	-3.31402	0.00835393	0.0403795	Bacteria	Firmicutes	Clostridia	Clostridiales	Ruminococcaceae	Oscillibacter	NA
ASV938	6.94482	-4.08202	0.00836786	0.0403795	Bacteria	Firmicutes	Bacilli	Lactobacillales	Lactobacillaceae	Lactobacillus	NA
ASV1832	6.69608	-5.1104	0.00848954	0.0408663	Bacteria	Firmicutes	Erysipelotrichia	Erysipelotrichales	Erysipelotrichaceae	Faecalibaculum	NA
ASV1410	6.77032	-4.67836	0.00867577	0.0416214	Bacteria	Firmicutes	Clostridia	Clostridiales	Lachnospiraceae	NA	NA
ASV374	8.1123	-3.17468	0.0086888	0.0416214	Bacteria	Firmicutes	Clostridia	Clostridiales	Ruminococcaceae	Ruminococcaceae_UCG-005	NA
ASV171	8.77666	-3.1299	0.00874164	0.0417727	Bacteria	Firmicutes	Clostridia	Clostridiales	Ruminococcaceae	NA	NA
ASV501	7.16409	-4.1716	0.00877307	0.0418212	Bacteria	Firmicutes	Clostridia	Clostridiales	Lachnospiraceae	Lachnospiraceae_NK4A136_group	NA
ASV22	12.8758	-3.11677	0.00879552	0.0418266	Bacteria	Bacteroidetes	Bacteroidia	Bacteroidales	Rikenellaceae	Alistipes	NA
ASV1098	6.71682	-5.08385	0.00882468	0.041864	Bacteria	Firmicutes	Clostridia	Clostridiales	Clostridiaceae_1	Candidatus_Arthromitus	NA
ASV1111	6.86698	-4.21405	0.00898339	0.0425142	Bacteria	Firmicutes	Clostridia	Clostridiales	Ruminococcaceae	Ruminiclostridium	NA
ASV947	6.92405	-4.06846	0.00906881	0.0428152	Bacteria	Firmicutes	Clostridia	Clostridiales	Lachnospiraceae	Roseburia	NA
ASV85	10.2825	-3.17575	0.00915831	0.0430065	Bacteria	Firmicutes	Clostridia	Clostridiales	Ruminococcaceae	NA	NA
ASV274	8.16089	-3.44687	0.00916258	0.0430065	Bacteria	Firmicutes	Clostridia	Clostridiales	Ruminococcaceae	Ruminococcus_1	NA
ASV266	8.16393	-3.32828	0.00917502	0.0430065	Bacteria	Firmicutes	Clostridia	Clostridiales	Lachnospiraceae	NA	NA
ASV1534	6.72316	-4.89475	0.0092238	0.0431323	Bacteria	Firmicutes	Clostridia	Clostridiales	Lachnospiraceae	NA	NA
ASV1735	6.70537	-5.07368	0.00937014	0.0437125	Bacteria	Firmicutes	Clostridia	Clostridiales	Lachnospiraceae	NA	NA
ASV99	9.91722	-3.05683	0.0093967	0.0437325	Bacteria	Firmicutes	Clostridia	Clostridiales	Lachnospiraceae	NA	NA
ASV185	8.66753	-3.19183	0.00949783	0.0440825	Bacteria	Firmicutes	Clostridia	Clostridiales	Ruminococcaceae	NA	NA
ASV1714	6.7083	-5.05838	0.00951679	0.0440825	Bacteria	Firmicutes	Clostridia	Clostridiales	Lachnospiraceae	NA	NA
ASV558	7.13714	-4.28818	0.00975747	0.0450258	Bacteria	Firmicutes	Clostridia	Clostridiales	Lachnospiraceae	Lachnospiraceae_NK4A136_group	NA
ASV1778	6.713	-5.05106	0.00977815	0.0450258	Bacteria	Firmicutes	Clostridia	Clostridiales	Lachnospiraceae	Lachnospiraceae_NK4A136_group	NA
ASV1783	6.70116	-5.22635	0.00978922	0.0450258	Bacteria	Firmicutes	Clostridia	Clostridiales	Ruminococcaceae	Oscillospira	NA
ASV1424	6.74774	-4.88869	0.0102804	0.0471745	Bacteria	Firmicutes	Clostridia	Clostridiales	Lachnospiraceae	Lachnospiraceae_NK4A136_group	NA
ASV1387	6.71155	-5.13253	0.0103816	0.0475278	Bacteria	Firmicutes	Clostridia	Clostridiales	Lachnospiraceae	NA	NA
ASV1350	6.76469	-4.73892	0.0104636	0.0477167	Bacteria	Bacteroidetes	Bacteroidia	Bacteroidales	NA	NA	NA
ASV592	7.3418	-3.79756	0.0104714	0.0477167	Bacteria	Firmicutes	Clostridia	Clostridiales	Lachnospiraceae	NA	NA
ASV858	7.06819	-3.96393	0.0106998	0.0486446	Bacteria	Bacteroidetes	Bacteroidia	Bacteroidales	Muribaculaceae	NA	NA
ASV1798	6.70878	-5.16076	0.010922	0.0495398	Bacteria	Bacteroidetes	Bacteroidia	Bacteroidales	Porphyromonadaceae	NA	NA
ASV786	7.14666	-3.88458	0.0111163	0.0503052	Bacteria	Bacteroidetes	Bacteroidia	Bacteroidales	Muribaculaceae	NA	NA
ASV73	9.75564	-3.27585	0.0112279	0.0506933	Bacteria	Firmicutes	Clostridia	Clostridiales	Lachnospiraceae	Lachnoclostridium	NA
ASV1335	6.72301	-5.02292	0.0112885	0.0508501	Bacteria	Proteobacteria	Gammaproteobacteria	Pseudomonadales	Moraxellaceae	Acinetobacter	NA
ASV522	7.1519	-4.4293	0.0113977	0.0512243	Bacteria	Firmicutes	Clostridia	Clostridiales	Lachnospiraceae	Lachnospiraceae_NK4A136_group	NA
ASV347	8.15837	-3.40434	0.0115521	0.0517997	Bacteria	Firmicutes	Clostridia	Clostridiales	Ruminococcaceae	Ruminococcaceae_UCG-005	NA
ASV1522	6.71001	-5.2489	0.0116022	0.0519058	Bacteria	Firmicutes	Clostridia	Clostridiales	Lachnospiraceae	NA	NA
ASV604	7.31936	-4.1109	0.0117895	0.0526241	Bacteria	Firmicutes	Clostridia	Clostridiales	Lachnospiraceae	Lachnoclostridium	NA
ASV1733	6.71554	-5.21151	0.0118553	0.0527167	Bacteria	Firmicutes	Clostridia	Clostridiales	Lachnospiraceae	NA	NA
ASV1063	6.85727	-4.60793	0.0118855	0.0527167	Bacteria	Firmicutes	Clostridia	Clostridiales	Ruminococcaceae	NA	NA
ASV1893	6.7037	-5.32347	0.0118908	0.0527167	Bacteria	Bacteroidetes	Bacteroidia	Bacteroidales	NA	NA	NA
ASV1334	6.76636	-4.91765	0.0121465	0.0537142	Bacteria	Bacteroidetes	Bacteroidia	Bacteroidales	Rikenellaceae	Alistipes	NA
ASV1359	6.7515	-4.99486	0.0121705	0.0537142	Bacteria	Firmicutes	Clostridia	Clostridiales	Lachnospiraceae	NA	NA
ASV821	7.07966	-4.07557	0.0122244	0.0538313	Bacteria	Firmicutes	Clostridia	Clostridiales	Lachnospiraceae	Tyzzerella	NA
ASV1132	6.69813	-5.50635	0.0122933	0.0539437	Bacteria	Proteobacteria	Gammaproteobacteria	Pseudomonadales	Moraxellaceae	Acinetobacter	NA
ASV1163	6.77425	-4.91816	0.0123049	0.0539437	Bacteria	Firmicutes	Clostridia	Clostridiales	Lachnospiraceae	Lachnospiraceae_UCG-006	NA
ASV261	8.64044	-3.38102	0.012355	0.0540428	Bacteria	Firmicutes	Clostridia	Clostridiales	Lachnospiraceae	Acetatifactor	NA
ASV1403	6.68845	-5.5968	0.0131628	0.0574483	Bacteria	Proteobacteria	Gammaproteobacteria	Enterobacteriales	Enterobacteriaceae	NA	NA
ASV672	6.70504	-5.36132	0.0133242	0.057986	Bacteria	Proteobacteria	Gammaproteobacteria	Enterobacteriales	Enterobacteriaceae	Serratia	NA
ASV726	7.01619	-4.31592	0.0133801	0.057986	Bacteria	Firmicutes	Clostridia	Clostridiales	Peptococcaceae	Peptococcus	NA
ASV1706	6.70791	-5.50125	0.0134136	0.057986	Bacteria	NA	NA	NA	NA	NA	NA
ASV1255	6.7663	-4.99345	0.0134237	0.057986	Bacteria	Firmicutes	Clostridia	Clostridiales	Lachnospiraceae	NA	NA
ASV1404	6.73928	-5.16872	0.0134336	0.057986	Bacteria	Bacteroidetes	Bacteroidia	Bacteroidales	Muribaculaceae	NA	NA
ASV1330	6.77225	-4.96553	0.0135358	0.058299	Bacteria	Firmicutes	Clostridia	Clostridiales	Lachnospiraceae	NA	NA
ASV188	7.04568	-4.2577	0.0136722	0.0586466	Bacteria	Proteobacteria	Gammaproteobacteria	Enterobacteriales	Enterobacteriaceae	Escherichia/Shigella	NA
ASV1787	6.71721	-5.33357	0.0136762	0.0586466	Bacteria	NA	NA	NA	NA	NA	NA
ASV988	6.90102	-4.57602	0.0138519	0.0592704	Bacteria	Firmicutes	Clostridia	Clostridiales	Lachnospiraceae	NA	NA
ASV1692	6.71846	-5.31786	0.0140108	0.059717	Bacteria	Bacteroidetes	Bacteroidia	Bacteroidales	NA	NA	NA
ASV420	7.60218	-3.7754	0.0140171	0.059717	Bacteria	Firmicutes	Clostridia	Clostridiales	Ruminococcaceae	Ruminiclostridium	NA
ASV861	6.97286	-4.42503	0.0141513	0.0600862	Bacteria	Patescibacteria	Saccharimonadia	Saccharimonadales	Saccharimonadaceae	Candidatus_Saccharimonas	NA
ASV1344	6.75828	-5.20514	0.0141649	0.0600862	Bacteria	Firmicutes	Clostridia	Clostridiales	Ruminococcaceae	Butyricicoccus	NA
ASV1075	6.88928	-4.56287	0.014241	0.0602786	Bacteria	Firmicutes	Clostridia	Clostridiales	Family_XIII	NA	NA
ASV42	11.8596	-3.49282	0.0143619	0.0606598	Bacteria	Bacteroidetes	Bacteroidia	Bacteroidales	Muribaculaceae	NA	NA
ASV562	7.28342	-4.03461	0.0146017	0.0615404	Bacteria	Firmicutes	Clostridia	Clostridiales	Ruminococcaceae	Ruminiclostridium_9	NA
ASV1675	6.70537	-5.51476	0.0149927	0.0630527	Bacteria	Firmicutes	Clostridia	Clostridiales	Lachnospiraceae	ASF356	NA
ASV376	8.03037	-3.66196	0.0151109	0.0633769	Bacteria	Firmicutes	Clostridia	Clostridiales	Ruminococcaceae	NA	NA
ASV1044	6.88082	-4.64907	0.0151513	0.0633769	Bacteria	Firmicutes	Clostridia	Clostridiales	Ruminococcaceae	Angelakisella	NA
ASV44	10.7302	-3.47948	0.0151666	0.0633769	Bacteria	Firmicutes	Clostridia	Clostridiales	Lachnospiraceae	Lachnospiraceae_NK4A136_group	NA
ASV151	9.81085	-3.45839	0.015317	0.0638697	Bacteria	Bacteroidetes	Bacteroidia	Bacteroidales	Muribaculaceae	NA	NA
ASV248	8.33144	-3.6299	0.0155596	0.0647438	Bacteria	Firmicutes	Clostridia	Clostridiales	Ruminococcaceae	Angelakisella	NA
ASV854	6.89608	-4.63533	0.0158154	0.0656356	Bacteria	Firmicutes	Clostridia	Clostridiales	Clostridiales_vadinBB60_group	NA	NA
ASV145	9.85566	-3.4842	0.0158408	0.0656356	Bacteria	Bacteroidetes	Bacteroidia	Bacteroidales	Muribaculaceae	NA	NA
ASV104	10.0646	-3.64611	0.0160013	0.066161	Bacteria	Firmicutes	Clostridia	Clostridiales	Ruminococcaceae	NA	NA
ASV584	7.29988	-4.28674	0.0160378	0.0661727	Bacteria	Actinobacteria	Coriobacteriia	Coriobacteriales	Atopobiaceae	Coriobacteriaceae_UCG-002	NA
ASV222	8.94311	-3.56511	0.0162011	0.0667065	Bacteria	Bacteroidetes	Bacteroidia	Bacteroidales	Muribaculaceae	NA	NA
ASV184	8.93307	-3.57459	0.0164185	0.0674601	Bacteria	Firmicutes	Clostridia	Clostridiales	Lachnospiraceae	NA	NA
ASV408	7.81916	-3.91246	0.0165144	0.0675479	Bacteria	Firmicutes	Clostridia	Clostridiales	Lachnospiraceae	Tyzzerella_3	NA
ASV382	7.31673	-4.56791	0.0165192	0.0675479	Bacteria	Firmicutes	Erysipelotrichia	Erysipelotrichales	Erysipelotrichaceae	Turicibacter	NA
ASV442	7.56643	-3.95512	0.016543	0.0675479	Bacteria	Firmicutes	Clostridia	Clostridiales	Ruminococcaceae	Ruminiclostridium	NA
ASV16	13.4249	-3.69544	0.0166024	0.0676497	Bacteria	Bacteroidetes	Bacteroidia	Bacteroidales	Muribaculaceae	NA	NA
ASV889	6.98016	-4.53957	0.0167258	0.0679344	Bacteria	Bacteroidetes	Bacteroidia	Bacteroidales	Rikenellaceae	Alistipes	NA
ASV714	7.19509	-4.19063	0.0167415	0.0679344	Bacteria	Firmicutes	Clostridia	Clostridiales	Lachnospiraceae	Lachnospiraceae_UCG-006	NA
ASV89	10.2679	-3.55877	0.0169854	0.068435	Bacteria	Bacteroidetes	Bacteroidia	Bacteroidales	Muribaculaceae	NA	NA
ASV1628	6.71132	-5.57406	0.0169911	0.068435	Bacteria	Bacteroidetes	Bacteroidia	Bacteroidales	Rikenellaceae	Alistipes	NA
ASV1128	6.80692	-5.11525	0.0170034	0.068435	Bacteria	Firmicutes	Clostridia	Clostridiales	Lachnospiraceae	NA	NA
ASV1686	6.7037	-5.67001	0.0170042	0.068435	Bacteria	Bacteroidetes	Bacteroidia	NA	NA	NA	NA
ASV241	7.69607	-4.11281	0.0171417	0.0688471	Bacteria	Firmicutes	Clostridia	Clostridiales	Lachnospiraceae	NA	NA
ASV114	9.12912	-3.65801	0.017226	0.0689429	Bacteria	Firmicutes	Clostridia	Clostridiales	Ruminococcaceae	Butyricicoccus	NA
ASV1795	6.70116	-5.69627	0.0172357	0.0689429	Bacteria	Firmicutes	Clostridia	Clostridiales	Ruminococcaceae	Ruminiclostridium	NA
ASV1744	6.71895	-5.54076	0.0173864	0.0694043	Bacteria	Firmicutes	Clostridia	Clostridiales	Lachnospiraceae	NA	NA
ASV471	7.1848	-4.78966	0.0176631	0.0703657	Bacteria	Firmicutes	Clostridia	Clostridiales	Lachnospiraceae	Lachnospiraceae_NK4A136_group	NA
ASV1120	6.78426	-5.19904	0.0178939	0.0711407	Bacteria	Firmicutes	Clostridia	Clostridiales	Lachnospiraceae	A2	NA
ASV228	8.92984	-3.64977	0.0180329	0.0714629	Bacteria	Bacteroidetes	Bacteroidia	Bacteroidales	Muribaculaceae	NA	NA
ASV1513	6.75961	-5.33032	0.0180477	0.0714629	Bacteria	Firmicutes	Clostridia	Clostridiales	Ruminococcaceae	Ruminiclostridium_9	NA
ASV605	7.27171	-4.34136	0.0182027	0.0718602	Bacteria	Firmicutes	Clostridia	Clostridiales	Lachnospiraceae	NA	NA
ASV70	9.10381	-4.20206	0.0182212	0.0718602	Bacteria	Firmicutes	Clostridia	Clostridiales	Ruminococcaceae	NA	NA
ASV355	8.12096	-3.85815	0.0183796	0.0723399	Bacteria	Firmicutes	Clostridia	Clostridiales	Lachnospiraceae	Lachnospiraceae_UCG-004	NA
ASV1205	6.76334	-5.30037	0.0185198	0.0727457	Bacteria	Firmicutes	Clostridia	Clostridiales	Ruminococcaceae	NA	NA
ASV496	7.51097	-4.13538	0.0186576	0.0731406	Bacteria	Firmicutes	Clostridia	Clostridiales	Ruminococcaceae	Ruminiclostridium	NA
ASV348	8.27607	-4.20771	0.0187557	0.0733788	Bacteria	Firmicutes	Clostridia	Clostridiales	Lachnospiraceae	NA	NA
ASV1290	6.77253	-5.25701	0.0187993	0.0734031	Bacteria	Bacteroidetes	Bacteroidia	Bacteroidales	Muribaculaceae	CAG-873	NA
ASV1409	6.75854	-5.38148	0.0188427	0.0734265	Bacteria	Firmicutes	Clostridia	Clostridiales	Lachnospiraceae	NA	NA
ASV307	8.3534	-3.80202	0.0188931	0.0734774	Bacteria	Firmicutes	Clostridia	Clostridiales	Lachnospiraceae	Lachnospiraceae_UCG-004	NA
ASV779	7.11786	-4.3876	0.0189646	0.0736098	Bacteria	Bacteroidetes	Bacteroidia	Bacteroidales	Muribaculaceae	NA	NA
ASV111	10.0783	-3.65213	0.0190367	0.0737438	Bacteria	Firmicutes	Clostridia	Clostridiales	Ruminococcaceae	Intestinimonas	NA
ASV1339	6.75296	-5.39528	0.0191287	0.0739543	Bacteria	Firmicutes	Clostridia	Clostridiales	Lachnospiraceae	NA	NA
ASV1166	6.77563	-5.23309	0.0192071	0.0740975	Bacteria	Firmicutes	Clostridia	Clostridiales	Lachnospiraceae	A2	NA
ASV536	7.37225	-4.38545	0.0192568	0.0740975	Bacteria	Firmicutes	Clostridia	Clostridiales	Lachnospiraceae	Lachnoclostridium	NA
ASV345	8.07626	-3.8671	0.0192789	0.0740975	Bacteria	Firmicutes	Clostridia	Clostridiales	Lachnospiraceae	Lachnospiraceae_UCG-006	NA
ASV1327	6.74008	-5.50056	0.0193951	0.0743985	Bacteria	Firmicutes	Clostridia	Clostridiales	Lachnospiraceae	A2	NA
ASV734	7.05081	-4.75794	0.0195432	0.0744963	Bacteria	Firmicutes	Clostridia	Clostridiales	Lachnospiraceae	Lachnoclostridium	NA
ASV391	8.13271	-3.93155	0.0195571	0.0744963	Bacteria	Patescibacteria	Saccharimonadia	Saccharimonadales	Saccharimonadaceae	Candidatus_Saccharimonas	NA
ASV1683	6.71846	-5.62517	0.0195614	0.0744963	Bacteria	Firmicutes	Clostridia	Clostridiales	Ruminococcaceae	Ruminococcaceae_UCG-014	NA
ASV444	7.61939	-4.05653	0.0195723	0.0744963	Bacteria	Firmicutes	Clostridia	Clostridiales	Lachnospiraceae	Lachnoclostridium	NA
ASV109	10.117	-3.66688	0.0196404	0.0746108	Bacteria	Bacteroidetes	Bacteroidia	Bacteroidales	Muribaculaceae	NA	NA
ASV969	6.92337	-4.83394	0.0197234	0.0747812	Bacteria	Firmicutes	Bacilli	Lactobacillales	Lactobacillaceae	Lactobacillus	NA
ASV1058	6.82395	-5.35358	0.019993	0.0756574	Bacteria	Firmicutes	Clostridia	Clostridiales	Ruminococcaceae	Ruminococcaceae_UCG-014	NA
ASV1497	6.74517	-5.4951	0.0200987	0.0758318	Bacteria	Firmicutes	Clostridia	Clostridiales	Ruminococcaceae	Ruminococcaceae_UCG-013	NA
ASV438	7.73666	-4.13386	0.0201303	0.0758318	Bacteria	Firmicutes	Clostridia	Clostridiales	Lachnospiraceae	Tyzzerella_3	NA
ASV389	7.92947	-3.99935	0.0201549	0.0758318	Bacteria	Firmicutes	Clostridia	Clostridiales	Lachnospiraceae	GCA-900066575	NA
ASV903	7.00952	-4.62497	0.0203381	0.076375	Bacteria	Firmicutes	Clostridia	Clostridiales	Lachnospiraceae	NA	NA
ASV934	6.88564	-4.90135	0.020711	0.0776267	Bacteria	Firmicutes	Clostridia	Clostridiales	Clostridiales_vadinBB60_group	NA	NA
ASV637	7.02067	-4.91812	0.0209045	0.0782026	Bacteria	Firmicutes	Clostridia	Clostridiales	Lachnospiraceae	NA	NA
ASV195	8.89721	-3.79475	0.0210317	0.0785291	Bacteria	Proteobacteria	Gammaproteobacteria	Betaproteobacteriales	Burkholderiaceae	Parasutterella	NA
ASV1519	6.71975	-5.66606	0.0212168	0.0788324	Bacteria	Bacteroidetes	Bacteroidia	Bacteroidales	Muribaculaceae	NA	NA
ASV1084	6.87741	-4.96482	0.0212358	0.0788324	Bacteria	NA	NA	NA	NA	NA	NA
ASV182	6.75141	-5.39796	0.0212771	0.0788324	Bacteria	Verrucomicrobia	Verrucomicrobiae	Verrucomicrobiales	Akkermansiaceae	Akkermansia	muciniphila
ASV1611	6.69099	-6.01688	0.0213094	0.0788324	Bacteria	Bacteroidetes	Bacteroidia	Bacteroidales	Muribaculaceae	NA	NA
ASV809	7.03555	-4.75377	0.0213136	0.0788324	Bacteria	Firmicutes	Clostridia	Clostridiales	Lachnospiraceae	NA	NA
ASV1676	6.71132	-5.75504	0.021436	0.0791361	Bacteria	Firmicutes	Clostridia	Clostridiales	NA	NA	NA
ASV952	6.99555	-4.68164	0.0215464	0.0792706	Bacteria	Bacteroidetes	Bacteroidia	Bacteroidales	Muribaculaceae	NA	NA
ASV1043	6.82497	-5.14014	0.0215532	0.0792706	Bacteria	Firmicutes	Clostridia	Clostridiales	Lachnospiraceae	NA	NA
ASV1653	6.713	-5.71593	0.0217808	0.0799033	Bacteria	Bacteroidetes	Bacteroidia	Bacteroidales	NA	NA	NA
ASV1592	6.72062	-5.72613	0.0218771	0.0799033	Bacteria	Bacteroidetes	Bacteroidia	Bacteroidales	Muribaculaceae	CAG-873	NA
ASV1368	6.74761	-5.58627	0.0219023	0.0799033	Bacteria	Firmicutes	Clostridia	Clostridiales	Lachnospiraceae	28-4	NA
ASV834	6.97873	-5.07625	0.0219188	0.0799033	Bacteria	Actinobacteria	Coriobacteriia	Coriobacteriales	Eggerthellaceae	Enterorhabdus	NA
ASV4	14.5706	-3.9996	0.0219286	0.0799033	Bacteria	Bacteroidetes	Bacteroidia	Bacteroidales	Muribaculaceae	NA	NA
ASV125	9.6091	-3.80519	0.0223198	0.0811781	Bacteria	Firmicutes	Clostridia	Clostridiales	Lachnospiraceae	NA	NA
ASV752	7.14924	-4.50573	0.0232253	0.0843151	Bacteria	Bacteroidetes	Bacteroidia	Bacteroidales	Muribaculaceae	NA	NA
ASV25	13.0191	-3.98318	0.0237731	0.0861446	Bacteria	Bacteroidetes	Bacteroidia	Bacteroidales	Muribaculaceae	NA	NA
ASV1108	6.81275	-5.20684	0.0238247	0.0861724	Bacteria	Firmicutes	Clostridia	Clostridiales	Ruminococcaceae	Ruminococcaceae_UCG-014	NA
ASV1467	6.73748	-5.65403	0.0239507	0.086469	Bacteria	Firmicutes	Clostridia	Clostridiales	Lachnospiraceae	NA	NA
ASV1509	6.7138	-5.90166	0.0241781	0.0871297	Bacteria	Firmicutes	Clostridia	Clostridiales	Lachnospiraceae	NA	NA
ASV1289	6.80268	-5.49473	0.0242662	0.087287	Bacteria	Firmicutes	Clostridia	Clostridiales	Ruminococcaceae	Butyricicoccus	NA
ASV617	7.25547	-4.71824	0.0245188	0.0880347	Bacteria	Actinobacteria	Coriobacteriia	Coriobacteriales	Atopobiaceae	Coriobacteriaceae_UCG-002	NA
ASV837	7.09054	-4.82736	0.0248193	0.0887865	Bacteria	Firmicutes	Clostridia	Clostridiales	Lachnospiraceae	GCA-900066575	NA
ASV1645	6.72905	-5.76605	0.0248566	0.0887865	Bacteria	Firmicutes	Clostridia	Clostridiales	Lachnospiraceae	Lactonifactor	NA
ASV706	7.12553	-4.74265	0.0248638	0.0887865	Bacteria	Firmicutes	Clostridia	Clostridiales	Lachnospiraceae	NA	NA
ASV759	7.12461	-4.67942	0.0251048	0.0894844	Bacteria	Bacteroidetes	Bacteroidia	Bacteroidales	Muribaculaceae	NA	NA
ASV593	7.09356	-4.8524	0.0253734	0.0902777	Bacteria	Firmicutes	Clostridia	Clostridiales	Ruminococcaceae	Butyricicoccus	NA
ASV1115	6.86128	-5.52766	0.0254272	0.0903057	Bacteria	Firmicutes	Clostridia	Clostridiales	Ruminococcaceae	Butyricicoccus	NA
ASV507	7.0232	-5.05351	0.0254827	0.0903394	Bacteria	Firmicutes	Clostridia	Clostridiales	Lachnospiraceae	Lachnoclostridium	NA
ASV229	6.69608	-6.11075	0.0257999	0.0912991	Bacteria	Bacteroidetes	Bacteroidia	Bacteroidales	Muribaculaceae	NA	NA
ASV1092	6.70451	-5.98207	0.0258868	0.0914418	Bacteria	Firmicutes	Erysipelotrichia	Erysipelotrichales	Erysipelotrichaceae	Turicibacter	NA
ASV1748	6.70878	-5.99516	0.0261631	0.0922519	Bacteria	Bacteroidetes	Bacteroidia	Bacteroidales	NA	NA	NA
ASV448	7.83592	-4.18706	0.0262194	0.0922846	Bacteria	Firmicutes	Clostridia	Clostridiales	Ruminococcaceae	Ruminococcaceae_NK4A214_group	NA
ASV1086	6.88146	-5.19369	0.0265425	0.0932549	Bacteria	Bacteroidetes	Bacteroidia	Bacteroidales	Muribaculaceae	CAG-873	NA
ASV1752	6.70116	-6.09634	0.0269001	0.0943427	Bacteria	Bacteroidetes	Bacteroidia	Bacteroidales	NA	NA	NA
ASV157	8.93378	-3.98972	0.0272609	0.0954374	Bacteria	Firmicutes	Clostridia	Clostridiales	Lachnospiraceae	NA	NA
ASV407	7.46007	-4.6963	0.0274341	0.0958731	Bacteria	Firmicutes	Clostridia	Clostridiales	Lachnospiraceae	Lachnospiraceae_UCG-006	NA
ASV143	9.88493	-3.95889	0.0277238	0.0967133	Bacteria	Bacteroidetes	Bacteroidia	Bacteroidales	Muribaculaceae	NA	NA
ASV1002	6.8573	-5.40671	0.0280562	0.0976994	Bacteria	Firmicutes	Clostridia	Clostridiales	Lachnospiraceae	NA	NA
ASV712	7.17016	-4.64269	0.0282269	0.0981016	Bacteria	Bacteroidetes	Bacteroidia	Bacteroidales	Muribaculaceae	NA	NA
ASV1192	6.69434	-6.17586	0.0283073	0.0981016	Bacteria	Proteobacteria	Gammaproteobacteria	Enterobacteriales	Enterobacteriaceae	Klebsiella	NA
ASV1539	6.71889	-5.97698	0.0283216	0.0981016	Bacteria	Firmicutes	Clostridia	Clostridiales	Lachnospiraceae	A2	NA
ASV400	7.45117	-4.69474	0.0286804	0.0990218	Bacteria	Firmicutes	Clostridia	Clostridiales	Lachnospiraceae	Lachnospiraceae_UCG-006	NA
ASV1010	6.68845	-6.30864	0.0286881	0.0990218	Bacteria	Firmicutes	Bacilli	Bacillales	Staphylococcaceae	Staphylococcus	NA
ASV298	8.6839	-4.09431	0.0287571	0.0990857	Bacteria	Firmicutes	Clostridia	Clostridiales	Ruminococcaceae	Ruminococcaceae_UCG-010	NA
ASV1220	6.77866	-5.67422	0.02897	0.0995366	Bacteria	Firmicutes	Clostridia	Clostridiales	Lachnospiraceae	NA	NA
ASV270	8.39334	-4.13167	0.0289893	0.0995366	Bacteria	Firmicutes	Clostridia	Clostridiales	Lachnospiraceae	Lachnospiraceae_NK4A136_group	NA
ASV1446	6.73132	-5.9343	0.0294177	0.100832	Bacteria	Firmicutes	Clostridia	Clostridiales	Lachnospiraceae	NA	NA
ASV1933	6.69138	-6.28787	0.0299094	0.102338	Bacteria	Bacteroidetes	Bacteroidia	Bacteroidales	Rikenellaceae	NA	NA
ASV110	9.91861	-4.05373	0.0302261	0.103242	Bacteria	Bacteroidetes	Bacteroidia	Bacteroidales	Muribaculaceae	NA	NA
ASV395	7.87402	-4.29584	0.0305564	0.104189	Bacteria	Firmicutes	Clostridia	Clostridiales	Lachnospiraceae	NA	NA
ASV1326	6.76884	-5.68658	0.0306658	0.104381	Bacteria	Firmicutes	Clostridia	Clostridiales	Lachnospiraceae	NA	NA
ASV1310	6.76734	-5.81791	0.0308165	0.104712	Bacteria	Firmicutes	Clostridia	Clostridiales	Lachnospiraceae	Lachnospiraceae_NK4A136_group	NA
ASV769	7.08738	-4.83538	0.0311818	0.10572	Bacteria	Bacteroidetes	Bacteroidia	Bacteroidales	Muribaculaceae	NA	NA
ASV225	8.20006	-4.50704	0.0312655	0.10572	Bacteria	Firmicutes	Clostridia	Clostridiales	Ruminococcaceae	Ruminococcus_1	NA
ASV1947	6.69099	-6.32138	0.0312747	0.10572	Bacteria	Firmicutes	Bacilli	Lactobacillales	Leuconostocaceae	Fructobacillus	fructosus
ASV1803	6.71046	-6.07299	0.0315861	0.106525	Bacteria	Bacteroidetes	Bacteroidia	Bacteroidales	NA	NA	NA
ASV1285	6.7643	-5.78405	0.0316213	0.106525	Bacteria	Firmicutes	Clostridia	Clostridiales	Lachnospiraceae	A2	NA
ASV608	7.32834	-4.63685	0.0318058	0.106906	Bacteria	Firmicutes	Clostridia	Clostridiales	Lachnospiraceae	NA	NA
ASV681	7.21002	-4.80015	0.0318778	0.106906	Bacteria	Bacteroidetes	Bacteroidia	Bacteroidales	Muribaculaceae	NA	NA
ASV1718	6.71975	-6.10067	0.0319715	0.106906	Bacteria	Firmicutes	Clostridia	Clostridiales	Lachnospiraceae	NA	NA
ASV1901	6.69099	-6.35269	0.0319755	0.106906	Bacteria	Firmicutes	Erysipelotrichia	Erysipelotrichales	Erysipelotrichaceae	NA	NA
ASV6	13.9431	-4.28841	0.0320282	0.106906	Bacteria	Bacteroidetes	Bacteroidia	Bacteroidales	Rikenellaceae	Alistipes	NA
ASV1438	6.71213	-6.06677	0.0320608	0.106906	Bacteria	Firmicutes	Clostridia	Clostridiales	Ruminococcaceae	Anaerotruncus	NA
ASV1561	6.72149	-6.05899	0.0321759	0.107107	Bacteria	Firmicutes	Clostridia	Clostridiales	Ruminococcaceae	Angelakisella	NA
ASV1689	6.74256	-5.88316	0.0324618	0.107876	Bacteria	Firmicutes	Clostridia	Clostridiales	Lachnospiraceae	NA	NA
ASV946	6.95805	-5.09169	0.0329317	0.109253	Bacteria	Firmicutes	Clostridia	Clostridiales	Ruminococcaceae	Ruminiclostridium_5	NA
ASV1	15.2038	-4.39238	0.0335494	0.110961	Bacteria	Bacteroidetes	Bacteroidia	Bacteroidales	Muribaculaceae	NA	NA
ASV332	7.2408	-5.25183	0.0336155	0.110961	Bacteria	Firmicutes	Clostridia	Clostridiales	Ruminococcaceae	Oscillibacter	NA
ASV1464	6.74771	-5.85327	0.0336161	0.110961	Bacteria	Firmicutes	Clostridia	Clostridiales	Ruminococcaceae	NA	NA
ASV1346	6.74597	-5.82692	0.0337689	0.111279	Bacteria	Firmicutes	Clostridia	Clostridiales	Ruminococcaceae	Oscillibacter	NA
ASV302	8.46722	-4.28005	0.033916	0.111576	Bacteria	Firmicutes	Clostridia	Clostridiales	Lachnospiraceae	Lachnospiraceae_UCG-006	NA
ASV388	7.5012	-4.80756	0.0341734	0.112112	Bacteria	Firmicutes	Erysipelotrichia	Erysipelotrichales	Erysipelotrichaceae	NA	NA
ASV701	7.0207	-5.31396	0.0341931	0.112112	Bacteria	Firmicutes	Clostridia	Clostridiales	Lachnospiraceae	NA	NA
ASV717	7.08479	-5.03506	0.034264	0.112158	Bacteria	Bacteroidetes	Bacteroidia	Bacteroidales	Muribaculaceae	NA	NA
ASV161	7.13148	-5.02444	0.0344736	0.112656	Bacteria	Proteobacteria	Gammaproteobacteria	Enterobacteriales	Enterobacteriaceae	Escherichia/Shigella	coli
ASV15	13.2543	-4.30929	0.0346311	0.112983	Bacteria	Bacteroidetes	Bacteroidia	Bacteroidales	Muribaculaceae	NA	NA
ASV745	6.9838	-5.21389	0.035128	0.114414	Bacteria	Firmicutes	Clostridia	Clostridiales	Peptococcaceae	Peptococcus	NA
ASV995	6.89491	-5.33753	0.0355805	0.115638	Bacteria	Bacteroidetes	Bacteroidia	Bacteroidales	Muribaculaceae	NA	NA
ASV1219	6.77063	-5.8891	0.0356215	0.115638	Bacteria	Firmicutes	Clostridia	Clostridiales	Clostridiales_vadinBB60_group	NA	NA
ASV59	10.2481	-4.19674	0.0357257	0.115718	Bacteria	Bacteroidetes	Bacteroidia	Bacteroidales	Muribaculaceae	NA	NA
ASV1443	6.76263	-5.90561	0.035764	0.115718	Bacteria	Firmicutes	Clostridia	Clostridiales	Lachnospiraceae	GCA-900066575	NA
ASV183	8.96265	-4.28793	0.0364651	0.117792	Bacteria	Bacteroidetes	Bacteroidia	Bacteroidales	Muribaculaceae	NA	NA
ASV967	6.88672	-5.51456	0.0367415	0.11849	Bacteria	Firmicutes	Bacilli	Lactobacillales	Lactobacillaceae	Lactobacillus	NA
ASV1703	6.71505	-6.15578	0.0368025	0.118492	Bacteria	Bacteroidetes	Bacteroidia	Bacteroidales	Rikenellaceae	Alistipes	NA
ASV715	7.08246	-5.11609	0.0374945	0.120522	Bacteria	Firmicutes	Clostridia	Clostridiales	Ruminococcaceae	Ruminiclostridium_9	NA
ASV953	6.95982	-5.3268	0.0375897	0.120631	Bacteria	Bacteroidetes	Bacteroidia	Bacteroidales	Rikenellaceae	Alistipes	NA
ASV1247	6.74182	-6.00027	0.0377133	0.12083	Bacteria	Firmicutes	Clostridia	Clostridiales	Lachnospiraceae	Lachnospiraceae_UCG-006	NA
ASV1222	6.81106	-5.62903	0.0378313	0.121011	Bacteria	Bacteroidetes	Bacteroidia	Bacteroidales	Muribaculaceae	NA	NA
ASV495	7.32691	-4.83189	0.0383271	0.122397	Bacteria	Firmicutes	Clostridia	Clostridiales	Ruminococcaceae	Ruminiclostridium_9	NA
ASV1696	6.71132	-6.29225	0.0389242	0.124103	Bacteria	Firmicutes	Clostridia	Clostridiales	Ruminococcaceae	Anaerotruncus	NA
ASV698	7.21253	-4.90953	0.0395333	0.125812	Bacteria	Bacteroidetes	Bacteroidia	Bacteroidales	Muribaculaceae	NA	NA
ASV1167	6.76669	-5.912	0.039599	0.125812	Bacteria	Firmicutes	Clostridia	Clostridiales	Lachnospiraceae	Lachnospiraceae_NK4A136_group	NA
ASV1087	6.73874	-6.14517	0.0396525	0.125812	Bacteria	Firmicutes	Clostridia	Clostridiales	Lachnospiraceae	NA	NA
ASV849	6.95207	-5.6045	0.039947	0.126542	Bacteria	Firmicutes	Clostridia	Clostridiales	Lachnospiraceae	NA	NA
ASV539	7.40787	-5.12603	0.0405192	0.128018	Bacteria	Firmicutes	Clostridia	Clostridiales	Lachnospiraceae	NA	NA
ASV166	8.72764	-4.39879	0.0405434	0.128018	Bacteria	Firmicutes	Bacilli	Lactobacillales	Lactobacillaceae	Lactobacillus	NA
ASV1483	6.71554	-6.33068	0.0406537	0.12816	Bacteria	Firmicutes	Clostridia	Clostridiales	Ruminococcaceae	Oscillibacter	NA
ASV1502	6.75356	-6.14924	0.0412889	0.129954	Bacteria	Firmicutes	Clostridia	Clostridiales	Ruminococcaceae	Butyricicoccus	NA
ASV1072	6.80802	-5.86315	0.0417064	0.131058	Bacteria	Firmicutes	Clostridia	Clostridiales	Lachnospiraceae	NA	NA
ASV50	11.337	-4.35527	0.0421921	0.132373	Bacteria	Bacteroidetes	Bacteroidia	Bacteroidales	Muribaculaceae	NA	NA
ASV1444	6.75928	-6.08874	0.0423858	0.132745	Bacteria	Firmicutes	Clostridia	Clostridiales	Lachnospiraceae	NA	NA
ASV1709	6.72062	-6.28575	0.0424459	0.132745	Bacteria	Bacteroidetes	Bacteroidia	Bacteroidales	Muribaculaceae	NA	NA
ASV1186	6.79247	-5.96637	0.0428021	0.133646	Bacteria	Firmicutes	Clostridia	Clostridiales	Clostridiales_vadinBB60_group	NA	NA
ASV883	6.98975	-5.86146	0.0429403	0.133776	Bacteria	Firmicutes	Clostridia	Clostridiales	Ruminococcaceae	Oscillibacter	NA
ASV1136	6.82716	-5.80426	0.04298	0.133776	Bacteria	Firmicutes	Clostridia	Clostridiales	Ruminococcaceae	NA	NA
ASV1823	6.69862	-6.56826	0.0432199	0.13431	Bacteria	Firmicutes	Clostridia	Clostridiales	Ruminococcaceae	NA	NA
ASV976	6.98968	-5.35023	0.0434757	0.134892	Bacteria	Bacteroidetes	Bacteroidia	Bacteroidales	Muribaculaceae	NA	NA
ASV167	7.62913	-4.73906	0.0441007	0.136615	Bacteria	Firmicutes	Clostridia	Clostridiales	Ruminococcaceae	Ruminococcaceae_UCG-014	NA
ASV425	7.83203	-4.71709	0.0441896	0.136675	Bacteria	Firmicutes	Clostridia	Clostridiales	Lachnospiraceae	GCA-900066575	NA
ASV622	7.15012	-5.25133	0.0457648	0.141324	Bacteria	Firmicutes	Clostridia	Clostridiales	Ruminococcaceae	Ruminiclostridium	NA
ASV1460	6.72484	-6.32663	0.0459236	0.141592	Bacteria	Firmicutes	Clostridia	Clostridiales	Lachnospiraceae	Lachnospiraceae_NK4A136_group	NA
ASV72	11.0109	-4.43032	0.0461309	0.142008	Bacteria	Bacteroidetes	Bacteroidia	Bacteroidales	Muribaculaceae	NA	NA
ASV309	7.80804	-4.8444	0.0462946	0.142266	Bacteria	Firmicutes	Clostridia	Clostridiales	Lachnospiraceae	Lachnospiraceae_UCG-006	NA
ASV526	7.42517	-4.87979	0.0463757	0.142266	Bacteria	Firmicutes	Clostridia	Clostridiales	Lachnospiraceae	Lachnoclostridium	NA
ASV1316	6.74766	-6.21498	0.0464319	0.142266	Bacteria	Firmicutes	Clostridia	Clostridiales	Clostridiales_vadinBB60_group	NA	NA
ASV1535	6.73538	-6.30863	0.0467666	0.143068	Bacteria	Firmicutes	Clostridia	Clostridiales	Clostridiaceae_1	NA	NA
ASV37	11.6931	-4.53001	0.0483174	0.147582	Bacteria	Tenericutes	Mollicutes	Mollicutes_RF39	NA	NA	NA
ASV1565	6.71971	-6.38181	0.048642	0.148343	Bacteria	Firmicutes	Clostridia	Clostridiales	Lachnospiraceae	NA	NA
ASV1838	6.70791	-6.5166	0.0487491	0.148439	Bacteria	Bacteroidetes	Bacteroidia	Bacteroidales	Muribaculaceae	NA	NA
ASV716	7.09115	-5.20427	0.0489606	0.148852	Bacteria	Bacteroidetes	Bacteroidia	Bacteroidales	Muribaculaceae	NA	NA
ASV886	6.97617	-5.54362	0.0495478	0.150405	Bacteria	Bacteroidetes	Bacteroidia	Bacteroidales	Muribaculaceae	NA	NA
ASV1215	6.78167	-6.10782	0.0496346	0.150436	Bacteria	Firmicutes	Clostridia	Clostridiales	Lachnospiraceae	A2	NA
ASV327	8.23099	-4.68943	0.0513478	0.155389	Bacteria	Firmicutes	Clostridia	Clostridiales	Lachnospiraceae	Lachnospiraceae_UCG-006	NA
ASV41	11.8472	-4.56587	0.0515167	0.155569	Bacteria	Bacteroidetes	Bacteroidia	Bacteroidales	Muribaculaceae	NA	NA
ASV3	14.3311	-4.70006	0.051566	0.155569	Bacteria	Bacteroidetes	Bacteroidia	Bacteroidales	Muribaculaceae	NA	NA
ASV1200	6.78373	-6.06511	0.0524255	0.15792	Bacteria	Firmicutes	Clostridia	Clostridiales	Ruminococcaceae	Ruminococcaceae_UCG-014	NA
ASV280	8.55222	-4.62557	0.0530092	0.159332	Bacteria	Firmicutes	Clostridia	Clostridiales	Ruminococcaceae	Ruminiclostridium	NA
ASV1242	6.76755	-6.12679	0.0530565	0.159332	Bacteria	Fusobacteria	Fusobacteriia	Fusobacteriales	Fusobacteriaceae	Fusobacterium	NA
ASV295	8.37309	-4.70096	0.0532659	0.159545	Bacteria	Firmicutes	Clostridia	Clostridiales	Lachnospiraceae	Lachnospiraceae_UCG-004	NA
ASV1145	6.76878	-6.20491	0.0532901	0.159545	Bacteria	Actinobacteria	Coriobacteriia	Coriobacteriales	Eggerthellaceae	NA	NA
ASV703	7.16827	-5.28928	0.0533869	0.159592	Bacteria	Firmicutes	Clostridia	Clostridiales	Ruminococcaceae	NA	NA
ASV1614	6.713	-6.54419	0.0536468	0.160125	Bacteria	Firmicutes	Clostridia	Clostridiales	Lachnospiraceae	Lactonifactor	NA
ASV541	7.26828	-5.40715	0.0538399	0.160356	Bacteria	Firmicutes	Clostridia	Clostridiales	Lachnospiraceae	NA	NA
ASV1238	6.8061	-5.90996	0.0538907	0.160356	Bacteria	Bacteroidetes	Bacteroidia	Bacteroidales	NA	NA	NA
ASV675	6.68845	-6.83179	0.0539692	0.160356	Bacteria	Proteobacteria	Gammaproteobacteria	Pseudomonadales	Pseudomonadaceae	Pseudomonas	NA
ASV595	7.15699	-5.37667	0.0542394	0.160916	Bacteria	Firmicutes	Clostridia	Clostridiales	Ruminococcaceae	Oscillibacter	NA
ASV945	6.92205	-5.74682	0.054399	0.161146	Bacteria	Bacteroidetes	Bacteroidia	Bacteroidales	Muribaculaceae	NA	NA
ASV1077	6.76585	-6.22757	0.0548881	0.16235	Bacteria	Firmicutes	Clostridia	Clostridiales	Lachnospiraceae	NA	NA
ASV1265	6.78577	-6.16204	0.0550152	0.162481	Bacteria	Firmicutes	Clostridia	Clostridiales	Lachnospiraceae	NA	NA
ASV411	7.79204	-4.88046	0.0552762	0.162766	Bacteria	Firmicutes	Clostridia	Clostridiales	Ruminococcaceae	Ruminiclostridium	NA
ASV1746	6.71046	-6.57555	0.0552776	0.162766	Bacteria	Tenericutes	Mollicutes	Anaeroplasmatales	Anaeroplasmataceae	Anaeroplasma	NA
ASV399	8.01883	-4.75184	0.0553878	0.162847	Bacteria	Firmicutes	Clostridia	Clostridiales	Ruminococcaceae	Ruminococcaceae_NK4A214_group	NA
ASV1750	6.713	-6.60575	0.0559784	0.164337	Bacteria	Firmicutes	Clostridia	Clostridiales	Lachnospiraceae	NA	NA
ASV1406	6.73117	-6.52888	0.0565925	0.165892	Bacteria	Bacteroidetes	Bacteroidia	Bacteroidales	NA	NA	NA
ASV1312	6.74041	-6.46348	0.0567279	0.166008	Bacteria	Firmicutes	Clostridia	Clostridiales	Lachnospiraceae	28-4	NA
ASV1889	6.70116	-6.70732	0.0568012	0.166008	Bacteria	Firmicutes	Bacilli	Lactobacillales	NA	NA	NA
ASV107	10.1202	-4.58872	0.0577933	0.168657	Bacteria	Firmicutes	Clostridia	Clostridiales	Ruminococcaceae	Oscillibacter	NA
ASV1610	6.73587	-6.55454	0.0578933	0.168698	Bacteria	Firmicutes	Clostridia	Clostridiales	Lachnospiraceae	Lachnospiraceae_UCG-006	NA
ASV1861	6.69763	-6.86381	0.0590156	0.171713	Bacteria	Bacteroidetes	Bacteroidia	Bacteroidales	Rikenellaceae	NA	NA
ASV1591	6.72911	-6.49604	0.0595921	0.173134	Bacteria	Firmicutes	Bacilli	Lactobacillales	Streptococcaceae	Streptococcus	NA
ASV1262	6.74803	-6.44559	0.0598119	0.173516	Bacteria	Bacteroidetes	Bacteroidia	Bacteroidales	Muribaculaceae	NA	NA
ASV1708	6.7037	-6.73373	0.0599868	0.173767	Bacteria	Firmicutes	Bacilli	Lactobacillales	Carnobacteriaceae	Atopobacter	NA
ASV1542	6.74089	-6.42762	0.0600953	0.173825	Bacteria	Firmicutes	Clostridia	Clostridiales	Lachnospiraceae	NA	NA
ASV1060	6.85484	-6.07758	0.0607599	0.175489	Bacteria	Firmicutes	Clostridia	Clostridiales	Lachnospiraceae	NA	NA
ASV1302	6.76883	-6.33268	0.0611889	0.176468	Bacteria	Firmicutes	Clostridia	Clostridiales	Clostridiales_vadinBB60_group	NA	NA
ASV1004	6.93854	-5.91778	0.0618434	0.178094	Bacteria	Actinobacteria	Coriobacteriia	Coriobacteriales	Eggerthellaceae	Enterorhabdus	NA
ASV1196	6.75014	-6.58919	0.0623131	0.179184	Bacteria	Firmicutes	Bacilli	Lactobacillales	Lactobacillaceae	Lactobacillus	NA
ASV1880	6.713	-6.69021	0.0624835	0.179412	Bacteria	Firmicutes	Clostridia	Clostridiales	Ruminococcaceae	NA	NA
ASV1824	6.69862	-6.85363	0.0637331	0.182732	Bacteria	Firmicutes	Clostridia	Clostridiales	Ruminococcaceae	Oscillospira	NA
ASV931	6.90828	-5.85899	0.0642185	0.183856	Bacteria	Firmicutes	Bacilli	Lactobacillales	Lactobacillaceae	Lactobacillus	NA
ASV1724	6.72229	-6.62943	0.0646369	0.184784	Bacteria	Bacteroidetes	Bacteroidia	Bacteroidales	NA	NA	NA
ASV765	7.17023	-5.35271	0.0648176	0.185032	Bacteria	Bacteroidetes	Bacteroidia	Bacteroidales	Muribaculaceae	NA	NA
ASV1945	6.69521	-6.86771	0.0654731	0.186631	Bacteria	Firmicutes	Clostridia	Clostridiales	Ruminococcaceae	Ruminococcaceae_UCG-010	NA
ASV923	6.98572	-5.64614	0.065943	0.187699	Bacteria	Bacteroidetes	Bacteroidia	Bacteroidales	Muribaculaceae	NA	NA
ASV1504	6.72479	-6.60823	0.0663535	0.188319	Bacteria	Firmicutes	Clostridia	Clostridiales	Lachnospiraceae	NA	NA
ASV1652	6.71132	-6.79287	0.0664106	0.188319	Bacteria	Firmicutes	Clostridia	Clostridiales	Lachnospiraceae	NA	NA
ASV1756	6.69267	-7.00549	0.0664486	0.188319	Bacteria	Proteobacteria	Gammaproteobacteria	NA	NA	NA	NA
ASV1853	6.70791	-6.84227	0.0668014	0.189046	Bacteria	Tenericutes	Mollicutes	Mollicutes_RF39	NA	NA	NA
ASV1705	6.72062	-6.649	0.0673104	0.190212	Bacteria	Firmicutes	Clostridia	Clostridiales	Lachnospiraceae	NA	NA
ASV1908	6.69775	-6.95423	0.0676738	0.190858	Bacteria	Patescibacteria	Saccharimonadia	Saccharimonadales	Saccharimonadaceae	Candidatus_Saccharimonas	NA
ASV1865	6.70791	-6.79288	0.067778	0.190858	Bacteria	Firmicutes	Erysipelotrichia	Erysipelotrichales	Erysipelotrichaceae	Faecalibaculum	NA
ASV97	10.3426	-4.70074	0.0679245	0.190858	Bacteria	Bacteroidetes	Bacteroidia	Bacteroidales	Muribaculaceae	NA	NA
ASV880	7.00567	-5.61381	0.0679277	0.190858	Bacteria	Bacteroidetes	Bacteroidia	Bacteroidales	Muribaculaceae	NA	NA
ASV1922	6.70029	-6.93106	0.068287	0.191501	Bacteria	Bacteroidetes	Bacteroidia	Bacteroidales	Muribaculaceae	NA	NA
ASV1560	6.70624	-6.8102	0.0683514	0.191501	Bacteria	Firmicutes	Clostridia	Clostridiales	Lachnospiraceae	Lachnospiraceae_NK4A136_group	NA
ASV1924	6.69099	-7.02355	0.068806	0.192408	Bacteria	Firmicutes	Erysipelotrichia	Erysipelotrichales	Erysipelotrichaceae	Candidatus_Stoquefichus	NA
ASV272	7.59995	-5.27054	0.068871	0.192408	Bacteria	Firmicutes	Erysipelotrichia	Erysipelotrichales	Erysipelotrichaceae	NA	NA
ASV1637	6.71773	-6.72241	0.0696023	0.194175	Bacteria	Tenericutes	Mollicutes	Mollicutes_RF39	NA	NA	NA
ASV1730	6.69353	-6.99714	0.069806	0.194412	Bacteria	Firmicutes	Erysipelotrichia	Erysipelotrichales	Erysipelotrichaceae	NA	NA
ASV1948	6.68845	-7.07253	0.0698853	0.194412	Bacteria	Firmicutes	Erysipelotrichia	Erysipelotrichales	Erysipelotrichaceae	Faecalibaculum	NA
ASV559	7.45726	-5.28363	0.0701232	0.194798	Bacteria	Firmicutes	Clostridia	Clostridiales	Ruminococcaceae	Ruminiclostridium_9	NA
ASV486	7.45245	-5.2576	0.0703242	0.19508	Bacteria	Firmicutes	Clostridia	Clostridiales	Lachnospiraceae	NA	NA
ASV721	7.17872	-5.4284	0.0707557	0.196	Bacteria	Bacteroidetes	Bacteroidia	Bacteroidales	Muribaculaceae	NA	NA
ASV341	8.29036	-4.94145	0.0714428	0.197625	Bacteria	Firmicutes	Clostridia	Clostridiales	Ruminococcaceae	Intestinimonas	NA
ASV1183	6.78572	-6.2798	0.0716575	0.197731	Bacteria	Firmicutes	Clostridia	Clostridiales	Lachnospiraceae	NA	NA
ASV1634	6.713	-6.76717	0.0716827	0.197731	Bacteria	Firmicutes	Bacilli	Bacillales	Staphylococcaceae	Staphylococcus	NA
ASV90	8.58907	-5.29761	0.0720077	0.198349	Bacteria	Firmicutes	Clostridia	Clostridiales	Lachnospiraceae	Lachnospiraceae_NK4A136_group	NA
ASV968	6.9735	-5.75535	0.0726662	0.199883	Bacteria	Firmicutes	Clostridia	Clostridiales	Ruminococcaceae	Angelakisella	NA
ASV542	7.28186	-5.38634	0.0731992	0.201067	Bacteria	Firmicutes	Clostridia	Clostridiales	Ruminococcaceae	Ruminiclostridium	NA
ASV1090	6.84881	-5.99753	0.0739021	0.202715	Bacteria	Firmicutes	Clostridia	Clostridiales	Lachnospiraceae	NA	NA
ASV531	7.6153	-5.22169	0.074253	0.203393	Bacteria	Firmicutes	Clostridia	Clostridiales	Ruminococcaceae	NA	NA
ASV492	7.66425	-5.20737	0.0745336	0.203877	Bacteria	Firmicutes	Clostridia	Clostridiales	Ruminococcaceae	Oscillibacter	NA
ASV1384	6.73333	-6.59444	0.0747374	0.204151	Bacteria	Firmicutes	Clostridia	Clostridiales	Lachnospiraceae	Lactonifactor	NA
ASV1944	6.68845	-7.14026	0.0750317	0.204496	Bacteria	Firmicutes	Bacilli	Lactobacillales	NA	NA	NA
ASV954	6.92372	-5.89597	0.0750721	0.204496	Bacteria	Firmicutes	Clostridia	Clostridiales	Ruminococcaceae	Ruminiclostridium_5	NA
ASV1828	6.69942	-6.96955	0.07538	0.204995	Bacteria	Bacteroidetes	Bacteroidia	Bacteroidales	NA	NA	NA
ASV1321	6.72716	-6.80243	0.0754639	0.204995	Bacteria	Firmicutes	Clostridia	Clostridiales	Lachnospiraceae	NA	NA
ASV738	6.71386	-6.79597	0.0759923	0.206121	Bacteria	Firmicutes	Clostridia	Clostridiales	Lachnospiraceae	Lachnospiraceae_NK4A136_group	NA
ASV426	7.62709	-5.32418	0.0760885	0.206121	Bacteria	Firmicutes	Clostridia	Clostridiales	Lachnospiraceae	Lachnospiraceae_UCG-006	NA
ASV1039	6.92821	-6.19854	0.0762013	0.206142	Bacteria	Firmicutes	Clostridia	Clostridiales	Ruminococcaceae	NA	NA
ASV1929	6.69775	-7.02282	0.0765616	0.206832	Bacteria	Firmicutes	Clostridia	Clostridiales	Lachnospiraceae	ASF356	NA
ASV402	7.58228	-5.57686	0.0769291	0.207504	Bacteria	Firmicutes	Clostridia	Clostridiales	Lachnospiraceae	Lachnospiraceae_UCG-001	NA
ASV142	7.82174	-5.52577	0.0770218	0.207504	Bacteria	Firmicutes	Clostridia	Clostridiales	Lachnospiraceae	NA	NA
ASV1367	6.74008	-6.64818	0.0772652	0.207875	Bacteria	Firmicutes	Clostridia	Clostridiales	Ruminococcaceae	Ruminiclostridium	NA
ASV263	8.73131	-4.89679	0.0774863	0.208109	Bacteria	Firmicutes	Clostridia	Clostridiales	Ruminococcaceae	Ruminiclostridium	NA
ASV848	7.01266	-5.68861	0.0775641	0.208109	Bacteria	Bacteroidetes	Bacteroidia	Bacteroidales	Muribaculaceae	NA	NA
ASV1690	6.71641	-6.79027	0.0787342	0.21096	Bacteria	Firmicutes	Clostridia	Clostridiales	Ruminococcaceae	Ruminococcaceae_UCG-009	NA
ASV657	7.2168	-5.62728	0.078851	0.210985	Bacteria	Firmicutes	Clostridia	Clostridiales	Lachnospiraceae	GCA-900066575	NA
ASV1585	6.69604	-7.12978	0.0792027	0.211638	Bacteria	Bacteroidetes	Bacteroidia	Bacteroidales	Muribaculaceae	NA	NA
ASV1046	6.89708	-6.27516	0.0795303	0.212225	Bacteria	Firmicutes	Clostridia	Clostridiales	Lachnospiraceae	GCA-900066575	NA
ASV1306	6.74771	-6.64227	0.0798103	0.212683	Bacteria	Firmicutes	Clostridia	Clostridiales	Ruminococcaceae	Candidatus_Soleaferrea	NA
ASV1669	6.72062	-6.81736	0.0803713	0.213768	Bacteria	Bacteroidetes	Bacteroidia	Bacteroidales	NA	NA	NA
ASV1170	6.77271	-6.47772	0.0804351	0.213768	Bacteria	Firmicutes	Clostridia	Clostridiales	Lachnospiraceae	Lachnospiraceae_NK4A136_group	NA
ASV1640	6.70791	-6.87319	0.0807037	0.213965	Bacteria	Firmicutes	Clostridia	Clostridiales	Lachnospiraceae	NA	NA
ASV1143	6.78453	-6.44102	0.0807273	0.213965	Bacteria	Firmicutes	Clostridia	Clostridiales	Lachnospiraceae	NA	NA
ASV1957	6.69138	-7.14644	0.0808752	0.214068	Bacteria	Firmicutes	Clostridia	Clostridiales	Ruminococcaceae	Ruminiclostridium_6	NA
ASV1218	6.74517	-6.51728	0.0813148	0.214726	Bacteria	Firmicutes	Clostridia	Clostridiales	Lachnospiraceae	NA	NA
ASV1435	6.74436	-6.6842	0.0813421	0.214726	Bacteria	Firmicutes	Clostridia	Clostridiales	Lachnospiraceae	NA	NA
ASV1378	6.76041	-6.49266	0.0815061	0.21487	Bacteria	Firmicutes	Clostridia	Clostridiales	Ruminococcaceae	Ruminiclostridium_9	NA
ASV288	8.67923	-4.96	0.0820305	0.215962	Bacteria	Firmicutes	Clostridia	Clostridiales	Lachnospiraceae	GCA-900066575	NA
ASV1353	6.76971	-6.49718	0.0823979	0.216639	Bacteria	Firmicutes	Clostridia	Clostridiales	Lachnospiraceae	28-4	NA
ASV1572	6.72229	-6.93268	0.0828125	0.217438	Bacteria	Firmicutes	Clostridia	Clostridiales	Lachnospiraceae	NA	NA
ASV1492	6.73667	-6.80636	0.0834007	0.218499	Bacteria	Firmicutes	Clostridia	Clostridiales	Ruminococcaceae	Ruminiclostridium	NA
ASV155	9.30711	-5.01582	0.0834389	0.218499	Bacteria	Firmicutes	Clostridia	Clostridiales	Ruminococcaceae	Oscillibacter	NA
ASV1587	6.71933	-6.8633	0.0836751	0.218825	Bacteria	Firmicutes	Clostridia	Clostridiales	Lachnospiraceae	Cuneatibacter	NA
ASV565	7.43501	-5.37159	0.0838672	0.219036	Bacteria	Firmicutes	Clostridia	Clostridiales	Ruminococcaceae	Intestinimonas	NA
ASV1812	6.70116	-7.08247	0.0841398	0.219456	Bacteria	Firmicutes	Clostridia	Clostridiales	Ruminococcaceae	NA	NA
ASV1563	6.72992	-6.8346	0.0842823	0.219536	Bacteria	Firmicutes	Clostridia	Clostridiales	Lachnospiraceae	NA	NA
ASV1213	6.80555	-6.24553	0.084479	0.219757	Bacteria	Bacteroidetes	Bacteroidia	Bacteroidales	NA	NA	NA
ASV1635	6.73079	-6.89164	0.084591	0.219758	Bacteria	Bacteroidetes	Bacteroidia	Bacteroidales	Muribaculaceae	CAG-873	NA
ASV1930	6.699	-7.10836	0.0848174	0.220055	Bacteria	Firmicutes	Bacilli	Lactobacillales	NA	NA	NA
ASV1282	6.77257	-6.6207	0.0854103	0.2213	Bacteria	Firmicutes	Clostridia	Clostridiales	Ruminococcaceae	NA	NA
ASV689	7.12804	-5.98696	0.0856878	0.221727	Bacteria	Firmicutes	Clostridia	Clostridiales	Clostridiales_vadinBB60_group	NA	NA
ASV1891	6.69099	-7.24273	0.0865152	0.223573	Bacteria	Firmicutes	Clostridia	Clostridiales	Peptostreptococcaceae	Asaccharospora	NA
ASV406	7.51052	-5.73959	0.0866404	0.223603	Bacteria	Firmicutes	Erysipelotrichia	Erysipelotrichales	Erysipelotrichaceae	Turicibacter	NA
ASV449	6.75973	-6.65633	0.0867543	0.223603	Bacteria	Firmicutes	Clostridia	Clostridiales	Peptostreptococcaceae	Romboutsia	NA
ASV1790	6.70116	-7.08928	0.0869813	0.223789	Bacteria	Bacteroidetes	Bacteroidia	Bacteroidales	Porphyromonadaceae	NA	NA
ASV30	12.4683	-5.0227	0.0870662	0.223789	Bacteria	Bacteroidetes	Bacteroidia	Bacteroidales	Muribaculaceae	NA	NA
ASV1899	6.69099	-7.21037	0.0871683	0.223789	Bacteria	Firmicutes	Clostridia	Clostridiales	Lachnospiraceae	NA	NA
ASV1013	6.78628	-6.67593	0.0876744	0.224794	Bacteria	Firmicutes	Clostridia	Clostridiales	Lachnospiraceae	Lachnoclostridium	NA
ASV1728	6.71213	-6.91611	0.0883773	0.226301	Bacteria	Firmicutes	Clostridia	Clostridiales	Ruminococcaceae	Ruminococcaceae_UCG-013	NA
ASV1038	6.77859	-6.81478	0.0885631	0.226482	Bacteria	Firmicutes	Clostridia	Clostridiales	Ruminococcaceae	Ruminococcaceae_UCG-014	NA
ASV1777	6.71895	-6.93318	0.0900788	0.230058	Bacteria	Bacteroidetes	Bacteroidia	Bacteroidales	Muribaculaceae	CAG-873	NA
ASV1501	6.73712	-6.70143	0.0906458	0.231206	Bacteria	Proteobacteria	Gammaproteobacteria	Betaproteobacteriales	Burkholderiaceae	Delftia	NA
ASV1583	6.73246	-6.85358	0.0907802	0.231248	Bacteria	Firmicutes	Clostridia	Clostridiales	Lachnospiraceae	A2	NA
ASV793	7.07844	-5.8491	0.0910034	0.231516	Bacteria	Firmicutes	Clostridia	Clostridiales	Ruminococcaceae	NA	NA
ASV1291	6.79007	-6.49368	0.0920354	0.233839	Bacteria	Firmicutes	Clostridia	Clostridiales	Ruminococcaceae	Ruminiclostridium	NA
ASV523	7.39725	-5.57672	0.0924832	0.23464	Bacteria	Firmicutes	Clostridia	Clostridiales	Ruminococcaceae	Ruminiclostridium	NA
ASV1008	6.89744	-6.27933	0.0925898	0.23464	Bacteria	Firmicutes	Clostridia	Clostridiales	Ruminococcaceae	NA	NA
ASV1355	6.75533	-6.71279	0.0927336	0.234702	Bacteria	Bacteroidetes	Bacteroidia	Bacteroidales	Muribaculaceae	CAG-873	NA
ASV384	7.80972	-5.27292	0.0930227	0.235129	Bacteria	Firmicutes	Clostridia	Clostridiales	Lachnospiraceae	NA	NA
ASV134	7.89075	-5.63229	0.0931416	0.235129	Bacteria	Firmicutes	Clostridia	Clostridiales	Lachnospiraceae	NA	NA
ASV594	7.28505	-5.51798	0.0935943	0.235968	Bacteria	Firmicutes	Erysipelotrichia	Erysipelotrichales	Erysipelotrichaceae	Candidatus_Stoquefichus	NA
ASV658	7.17152	-5.70457	0.0938696	0.236359	Bacteria	Firmicutes	Clostridia	Clostridiales	Lachnospiraceae	NA	NA
ASV1926	6.70451	-7.12825	0.0940783	0.236581	Bacteria	Bacteroidetes	Bacteroidia	Bacteroidales	Rikenellaceae	Mucinivorans	NA
ASV1258	6.70116	-7.17539	0.0944417	0.237191	Bacteria	Bacteroidetes	Bacteroidia	Bacteroidales	Muribaculaceae	NA	NA
ASV1223	6.74401	-6.74363	0.0947042	0.237547	Bacteria	Firmicutes	Clostridia	Clostridiales	Lachnospiraceae	NA	NA
ASV1833	6.69862	-7.19331	0.0960923	0.240721	Bacteria	Firmicutes	Clostridia	Clostridiales	Lachnospiraceae	NA	NA
ASV916	6.95308	-5.98993	0.0964304	0.24126	Bacteria	Firmicutes	Clostridia	Clostridiales	Lachnospiraceae	Lachnospiraceae_NK4A136_group	NA
ASV1716	6.7257	-6.89417	0.097174	0.242811	Bacteria	Firmicutes	Clostridia	Clostridiales	Lachnospiraceae	Lachnospiraceae_UCG-006	NA
ASV1253	6.72932	-6.92244	0.0974047	0.243078	Bacteria	Firmicutes	Clostridia	Clostridiales	Lachnospiraceae	NA	NA
ASV169	8.77855	-5.04781	0.0984375	0.245344	Bacteria	Firmicutes	Clostridia	Clostridiales	Lachnospiraceae	NA	NA
ASV919	6.98942	-6.06249	0.0988672	0.246103	Bacteria	Firmicutes	Clostridia	Clostridiales	Ruminococcaceae	Ruminiclostridium_9	NA
ASV741	7.18516	-5.66298	0.100004	0.248617	Bacteria	Bacteroidetes	Bacteroidia	Bacteroidales	Muribaculaceae	NA	NA
ASV1575	6.73165	-6.99781	0.101379	0.251718	Bacteria	Firmicutes	Clostridia	Clostridiales	Lachnospiraceae	NA	NA
ASV1701	6.71895	-7.02968	0.102155	0.253323	Bacteria	Bacteroidetes	Bacteroidia	Bacteroidales	Muribaculaceae	CAG-873	NA
ASV1885	6.69688	-7.30712	0.102772	0.254189	Bacteria	Firmicutes	Clostridia	Clostridiales	Lachnospiraceae	NA	NA
ASV1314	6.79339	-6.64768	0.102841	0.254189	Bacteria	Bacteroidetes	Bacteroidia	Bacteroidales	NA	NA	NA
ASV607	7.40115	-5.56871	0.102892	0.254189	Bacteria	Firmicutes	Clostridia	Clostridiales	Ruminococcaceae	NA	NA
ASV808	7.03495	-5.90593	0.103301	0.254879	Bacteria	Bacteroidetes	Bacteroidia	Bacteroidales	Muribaculaceae	NA	NA
ASV671	7.18307	-5.95004	0.103611	0.255321	Bacteria	Firmicutes	Clostridia	Clostridiales	Lachnospiraceae	NA	NA
ASV1225	6.78762	-6.57133	0.10399	0.255733	Bacteria	Actinobacteria	Coriobacteriia	Coriobacteriales	Eggerthellaceae	DNF00809	NA
ASV1721	6.72149	-7.04379	0.104038	0.255733	Bacteria	Bacteroidetes	Bacteroidia	Bacteroidales	Muribaculaceae	NA	NA
ASV1025	6.78023	-6.99658	0.104287	0.256024	Bacteria	Firmicutes	Clostridia	Clostridiales	Ruminococcaceae	Ruminococcaceae_UCG-014	NA
ASV1667	6.73667	-6.8466	0.105122	0.257665	Bacteria	Bacteroidetes	Bacteroidia	Bacteroidales	NA	NA	NA
ASV375	8.26884	-5.22356	0.105218	0.257665	Bacteria	Firmicutes	Clostridia	Clostridiales	Ruminococcaceae	Ruminococcaceae_UCG-014	NA
ASV667	7.25356	-5.6636	0.106495	0.260467	Bacteria	Bacteroidetes	Bacteroidia	Bacteroidales	Muribaculaceae	NA	NA
ASV890	6.97942	-6.08297	0.10675	0.260501	Bacteria	Firmicutes	Clostridia	Clostridiales	Lachnospiraceae	Lachnospiraceae_UCG-010	NA
ASV600	7.33912	-5.56657	0.106774	0.260501	Bacteria	Firmicutes	Clostridia	Clostridiales	Lachnospiraceae	NA	NA
ASV555	7.12698	-6.05895	0.107899	0.262867	Bacteria	Firmicutes	Clostridia	Clostridiales	Ruminococcaceae	Butyricicoccus	NA
ASV318	8.47947	-5.2154	0.108086	0.262867	Bacteria	Firmicutes	Clostridia	Clostridiales	Ruminococcaceae	Intestinimonas	NA
ASV1931	6.69099	-7.41044	0.108145	0.262867	Bacteria	Firmicutes	Clostridia	Clostridiales	Christensenellaceae	NA	NA
ASV1529	6.73841	-6.93805	0.10921	0.265128	Bacteria	Firmicutes	Clostridia	Clostridiales	Lachnospiraceae	NA	NA
ASV1392	6.7562	-6.86252	0.109511	0.265529	Bacteria	Firmicutes	Clostridia	Clostridiales	Lachnospiraceae	Lachnospiraceae_NK4A136_group	NA
ASV1896	6.69353	-7.34716	0.11144	0.269874	Bacteria	Bacteroidetes	Bacteroidia	Bacteroidales	Porphyromonadaceae	NA	NA
ASV1894	6.69353	-7.41817	0.112116	0.271178	Bacteria	Firmicutes	Clostridia	Clostridiales	Ruminococcaceae	NA	NA
ASV935	6.91658	-6.22076	0.112896	0.272727	Bacteria	Firmicutes	Clostridia	Clostridiales	Ruminococcaceae	Ruminiclostridium_9	NA
ASV512	7.51561	-5.60132	0.113154	0.273015	Bacteria	Firmicutes	Clostridia	Clostridiales	Lachnospiraceae	Acetatifactor	NA
ASV683	7.06613	-6.02864	0.113408	0.273291	Bacteria	Firmicutes	Clostridia	Clostridiales	Lachnospiraceae	Lachnoclostridium	NA
ASV775	7.14099	-5.79011	0.113757	0.273429	Bacteria	Bacteroidetes	Bacteroidia	Bacteroidales	Muribaculaceae	NA	NA
ASV720	7.2349	-5.7163	0.113963	0.273429	Bacteria	Bacteroidetes	Bacteroidia	Bacteroidales	Muribaculaceae	NA	NA
ASV1354	6.74938	-6.95464	0.114068	0.273429	Bacteria	Firmicutes	Clostridia	Clostridiales	Lachnospiraceae	Lachnospiraceae_NK4A136_group	NA
ASV221	8.73973	-5.21436	0.114125	0.273429	Bacteria	Firmicutes	Clostridia	Clostridiales	Peptococcaceae	NA	NA
ASV1484	6.71641	-7.13862	0.114316	0.273429	Bacteria	Firmicutes	Clostridia	Clostridiales	Lachnospiraceae	Lachnospiraceae_NK4A136_group	NA
ASV1857	6.70791	-7.22218	0.11433	0.273429	Bacteria	Firmicutes	Clostridia	Clostridiales	Family_XIII	NA	NA
ASV961	6.93882	-6.43659	0.114439	0.273429	Bacteria	Firmicutes	Clostridia	Clostridiales	Ruminococcaceae	NA	NA
ASV147	9.81701	-5.11014	0.114865	0.274114	Bacteria	Bacteroidetes	Bacteroidia	Bacteroidales	Muribaculaceae	NA	NA
ASV1079	6.87837	-6.31831	0.115268	0.274741	Bacteria	Firmicutes	Clostridia	Clostridiales	Lachnospiraceae	NA	NA
ASV1478	6.74857	-6.88677	0.115455	0.274854	Bacteria	Firmicutes	Clostridia	Clostridiales	Ruminococcaceae	NA	NA
ASV105	9.20384	-5.21692	0.116669	0.277406	Bacteria	Bacteroidetes	Bacteroidia	Bacteroidales	Muribaculaceae	NA	NA
ASV53	10.5319	-5.14971	0.117075	0.278036	Bacteria	Firmicutes	Clostridia	Clostridiales	Lachnospiraceae	Lachnospiraceae_NK4A136_group	NA
ASV1023	6.87963	-6.32968	0.117783	0.279378	Bacteria	Bacteroidetes	Bacteroidia	Bacteroidales	Muribaculaceae	NA	NA
ASV198	9.25284	-5.17981	0.120477	0.285424	Bacteria	Firmicutes	Clostridia	Clostridiales	Ruminococcaceae	Ruminiclostridium_9	NA
ASV872	6.96325	-6.2845	0.12116	0.286696	Bacteria	Bacteroidetes	Bacteroidia	Bacteroidales	Muribaculaceae	NA	NA
ASV1674	6.69521	-7.40116	0.121745	0.287734	Bacteria	Firmicutes	Clostridia	Clostridiales	Lachnospiraceae	Lachnospiraceae_NK4A136_group	NA
ASV1932	6.69013	-7.50003	0.122143	0.288276	Bacteria	Firmicutes	Bacilli	NA	NA	NA	NA
ASV1425	6.74008	-7.07314	0.122268	0.288276	Bacteria	Firmicutes	Bacilli	Lactobacillales	NA	NA	NA
ASV1961	6.69013	-7.50253	0.12255	0.288475	Bacteria	NA	NA	NA	NA	NA	NA
ASV1028	6.70116	-7.3942	0.122688	0.288475	Bacteria	Actinobacteria	Actinobacteria	Bifidobacteriales	Bifidobacteriaceae	Bifidobacterium	pseudolongum
ASV749	7.0785	-5.9899	0.122793	0.288475	Bacteria	Bacteroidetes	Bacteroidia	Bacteroidales	Muribaculaceae	NA	NA
ASV1630	6.72316	-7.10687	0.123489	0.289765	Bacteria	Firmicutes	Clostridia	Clostridiales	Lachnospiraceae	Lachnoclostridium	NA
ASV1161	6.75019	-6.97833	0.124128	0.290606	Bacteria	Firmicutes	Clostridia	Clostridiales	Clostridiaceae_1	Clostridium_sensu_stricto_1	NA
ASV379	6.92495	-6.4873	0.124227	0.290606	Bacteria	Firmicutes	Erysipelotrichia	Erysipelotrichales	Erysipelotrichaceae	Turicibacter	NA
ASV316	7.94419	-5.5393	0.124292	0.290606	Bacteria	Firmicutes	Clostridia	Clostridiales	Ruminococcaceae	Butyricicoccus	NA
ASV1820	6.70537	-7.26925	0.124798	0.291444	Bacteria	Bacteroidetes	Bacteroidia	Bacteroidales	Muribaculaceae	CAG-873	NA
ASV1313	6.77106	-6.7884	0.126769	0.295694	Bacteria	Firmicutes	Clostridia	Clostridiales	Lachnospiraceae	possible_genus_Sk018	NA
ASV227	8.90156	-5.25594	0.127331	0.296652	Bacteria	Firmicutes	Clostridia	Clostridiales	Lachnospiraceae	NA	NA
ASV66	11.0532	-5.23507	0.127721	0.296751	Bacteria	Firmicutes	Clostridia	Clostridiales	Lachnospiraceae	NA	NA
ASV1844	6.70283	-7.34763	0.127929	0.296751	Bacteria	Firmicutes	Clostridia	Clostridiales	Lachnospiraceae	NA	NA
ASV1171	6.79204	-6.96094	0.127949	0.296751	Bacteria	Firmicutes	Clostridia	Clostridiales	Lachnospiraceae	NA	NA
ASV1294	6.76122	-6.98984	0.128016	0.296751	Bacteria	Firmicutes	Clostridia	Clostridiales	Lachnospiraceae	NA	NA
ASV566	7.47479	-5.61787	0.128129	0.296751	Bacteria	Firmicutes	Clostridia	Clostridiales	Ruminococcaceae	Ruminiclostridium_9	NA
ASV1239	6.77257	-6.87656	0.12913	0.298508	Bacteria	Firmicutes	Clostridia	Clostridiales	Lachnospiraceae	NA	NA
ASV101	9.28679	-5.28609	0.129191	0.298508	Bacteria	Firmicutes	Clostridia	Clostridiales	Ruminococcaceae	Butyricicoccus	NA
ASV1781	6.71641	-7.27406	0.130047	0.300131	Bacteria	NA	NA	NA	NA	NA	NA
ASV1763	6.70537	-7.32048	0.130272	0.300145	Bacteria	Firmicutes	Erysipelotrichia	Erysipelotrichales	Erysipelotrichaceae	NA	NA
ASV1259	6.74468	-7.05091	0.130358	0.300145	Bacteria	Firmicutes	Clostridia	Clostridiales	Lachnospiraceae	NA	NA
ASV1665	6.71846	-7.21433	0.131576	0.302594	Bacteria	Bacteroidetes	Bacteroidia	Bacteroidales	NA	NA	NA
ASV1121	6.76376	-6.83703	0.131841	0.30285	Bacteria	Firmicutes	Erysipelotrichia	Erysipelotrichales	Erysipelotrichaceae	NA	NA
ASV900	6.95291	-6.47712	0.132205	0.303329	Bacteria	Firmicutes	Clostridia	Clostridiales	Lachnospiraceae	NA	NA
ASV1463	6.7655	-6.92274	0.132658	0.303679	Bacteria	Bacteroidetes	Bacteroidia	Bacteroidales	NA	NA	NA
ASV148	9.02726	-5.2566	0.132677	0.303679	Bacteria	Firmicutes	Clostridia	Clostridiales	Lachnospiraceae	Marvinbryantia	NA
ASV344	8.23651	-5.42077	0.132829	0.303679	Bacteria	Tenericutes	Mollicutes	Mollicutes_RF39	NA	NA	NA
ASV29	12.2929	-5.3471	0.133112	0.303679	Bacteria	Firmicutes	Clostridia	Clostridiales	Ruminococcaceae	Ruminiclostridium_5	NA
ASV655	7.10272	-6.19889	0.133131	0.303679	Bacteria	Firmicutes	Clostridia	Clostridiales	Ruminococcaceae	Ruminiclostridium_5	NA
ASV932	6.94447	-6.38772	0.133285	0.303679	Bacteria	Bacteroidetes	Bacteroidia	Bacteroidales	Rikenellaceae	Alistipes	NA
ASV386	7.55106	-5.66384	0.133464	0.303735	Bacteria	Firmicutes	Clostridia	Clostridiales	Lachnospiraceae	NA	NA
ASV1941	6.68845	-7.60285	0.13411	0.304578	Bacteria	Firmicutes	Clostridia	Clostridiales	Lachnospiraceae	Tyzzerella	NA
ASV1365	6.75787	-6.9744	0.134274	0.304578	Bacteria	Firmicutes	Clostridia	Clostridiales	Lachnospiraceae	Lachnoclostridium	NA
ASV1698	6.69353	-7.54434	0.1343	0.304578	Bacteria	Firmicutes	Bacilli	Lactobacillales	Lactobacillaceae	Lactobacillus	NA
ASV1362	6.77733	-6.82823	0.135676	0.307345	Bacteria	Firmicutes	Clostridia	Clostridiales	Ruminococcaceae	NA	NA
ASV256	8.34438	-5.49515	0.13633	0.308128	Bacteria	Firmicutes	Clostridia	Clostridiales	Ruminococcaceae	Oscillibacter	NA
ASV436	7.5253	-5.89942	0.136372	0.308128	Bacteria	Firmicutes	Clostridia	Clostridiales	Lachnospiraceae	Lachnospiraceae_UCG-006	NA
ASV1938	6.69013	-7.62906	0.136493	0.308128	Bacteria	Tenericutes	Mollicutes	Mollicutes_RF39	NA	NA	NA
ASV773	7.13195	-5.95657	0.136874	0.308633	Bacteria	Bacteroidetes	Bacteroidia	Bacteroidales	Muribaculaceae	NA	NA
ASV1918	6.69267	-7.61752	0.13757	0.309849	Bacteria	Actinobacteria	Actinobacteria	Micrococcales	Micrococcaceae	NA	NA
ASV1809	6.70878	-7.32513	0.137925	0.310292	Bacteria	Firmicutes	Clostridia	Clostridiales	Lachnospiraceae	Acetatifactor	NA
ASV13	14.0596	-5.48212	0.138614	0.311177	Bacteria	Bacteroidetes	Bacteroidia	Bacteroidales	Muribaculaceae	NA	NA
ASV1250	6.69267	-7.53653	0.138635	0.311177	Bacteria	Proteobacteria	Gammaproteobacteria	Pseudomonadales	Pseudomonadaceae	Pseudomonas	NA
ASV168	9.05029	-5.3063	0.138828	0.311254	Bacteria	Firmicutes	Clostridia	Clostridiales	Lachnospiraceae	NA	NA
ASV1935	6.69099	-7.62046	0.139036	0.311365	Bacteria	Firmicutes	Clostridia	Clostridiales	Ruminococcaceae	NA	NA
ASV1951	6.69013	-7.63454	0.139221	0.311424	Bacteria	Firmicutes	Clostridia	Clostridiales	Ruminococcaceae	Ruminiclostridium	NA
ASV913	6.99194	-6.30393	0.139385	0.311436	Bacteria	Actinobacteria	Coriobacteriia	Coriobacteriales	Eggerthellaceae	Enterorhabdus	NA
ASV722	7.20174	-5.89783	0.140752	0.314133	Bacteria	Bacteroidetes	Bacteroidia	Bacteroidales	Muribaculaceae	NA	NA
ASV553	6.69013	-7.60833	0.140925	0.314162	Bacteria	Proteobacteria	Gammaproteobacteria	Enterobacteriales	Enterobacteriaceae	Salmonella	NA
ASV1712	6.71975	-7.26088	0.141461	0.314999	Bacteria	Firmicutes	Clostridia	Clostridiales	Ruminococcaceae	NA	NA
ASV855	6.99585	-6.25768	0.14178	0.315292	Bacteria	Bacteroidetes	Bacteroidia	Bacteroidales	Muribaculaceae	NA	NA
ASV498	7.47568	-5.76769	0.141913	0.315292	Bacteria	Firmicutes	Clostridia	Clostridiales	Lachnospiraceae	Lachnoclostridium	NA
ASV1412	6.74597	-7.05814	0.142854	0.317022	Bacteria	Bacteroidetes	Bacteroidia	Bacteroidales	Muribaculaceae	CAG-873	NA
ASV1814	6.70116	-7.56031	0.143356	0.317602	Bacteria	Firmicutes	Clostridia	Clostridiales	Lachnospiraceae	NA	NA
ASV186	9.28861	-5.31333	0.143438	0.317602	Bacteria	Firmicutes	Clostridia	Clostridiales	Ruminococcaceae	Ruminiclostridium_9	NA
ASV1780	6.71046	-7.34605	0.143639	0.317689	Bacteria	Bacteroidetes	Bacteroidia	Bacteroidales	Bacteroidaceae	Bacteroides	NA
ASV81	10.7999	-5.30916	0.144027	0.317899	Bacteria	Bacteroidetes	Bacteroidia	Bacteroidales	Muribaculaceae	NA	NA
ASV576	7.337	-5.88275	0.144058	0.317899	Bacteria	Firmicutes	Clostridia	Clostridiales	Lachnospiraceae	NA	NA
ASV1761	6.69862	-7.50187	0.144541	0.318607	Bacteria	Firmicutes	Clostridia	Clostridiales	Clostridiales_vadinBB60_group	NA	NA
ASV1822	6.69267	-7.58	0.14487	0.318975	Bacteria	Firmicutes	Erysipelotrichia	Erysipelotrichales	Erysipelotrichaceae	NA	NA
ASV1440	6.7037	-7.4584	0.145592	0.320205	Bacteria	Firmicutes	Clostridia	Clostridiales	Clostridiales_vadinBB60_group	NA	NA
ASV1727	6.69013	-7.68298	0.146358	0.321361	Bacteria	Firmicutes	Clostridia	Clostridiales	Lachnospiraceae	NA	NA
ASV732	7.0418	-6.39942	0.146445	0.321361	Bacteria	Firmicutes	Clostridia	Clostridiales	Clostridiales_vadinBB60_group	NA	NA
ASV427	7.54994	-5.76301	0.146816	0.321504	Bacteria	Firmicutes	Clostridia	Clostridiales	Lachnospiraceae	Lachnoclostridium	NA
ASV1732	6.70283	-7.4347	0.146837	0.321504	Bacteria	Bacteroidetes	Bacteroidia	Bacteroidales	NA	NA	NA
ASV1533	6.72657	-7.22883	0.147074	0.321663	Bacteria	Firmicutes	Clostridia	Clostridiales	Lachnospiraceae	GCA-900066575	NA
ASV1677	6.71641	-7.34823	0.147967	0.323257	Bacteria	Bacteroidetes	Bacteroidia	Bacteroidales	Muribaculaceae	CAG-873	NA
ASV840	7.09711	-6.0833	0.148898	0.324928	Bacteria	Bacteroidetes	Bacteroidia	Bacteroidales	Muribaculaceae	NA	NA
ASV863	7.06624	-6.30178	0.149296	0.325436	Bacteria	Firmicutes	Clostridia	Clostridiales	Lachnospiraceae	NA	NA
ASV815	7.06758	-6.14734	0.149686	0.325742	Bacteria	Bacteroidetes	Bacteroidia	Bacteroidales	Muribaculaceae	NA	NA
ASV1784	6.70624	-7.43831	0.149849	0.325742	Bacteria	Actinobacteria	Actinobacteria	Bifidobacteriales	Bifidobacteriaceae	Bifidobacterium	NA
ASV1165	6.82382	-6.82335	0.149934	0.325742	Bacteria	Firmicutes	Clostridia	Clostridiales	Ruminococcaceae	Angelakisella	NA
ASV1358	6.69099	-7.61376	0.150852	0.327375	Bacteria	Proteobacteria	Gammaproteobacteria	Enterobacteriales	Enterobacteriaceae	Klebsiella	NA
ASV1297	6.74387	-7.17445	0.152324	0.330202	Bacteria	Firmicutes	Clostridia	Clostridiales	Ruminococcaceae	Ruminiclostridium	NA
ASV286	8.35798	-5.52649	0.152992	0.331224	Bacteria	Firmicutes	Clostridia	Clostridiales	Ruminococcaceae	NA	NA
ASV1514	6.71425	-7.40646	0.153132	0.331224	Bacteria	Bacteroidetes	Bacteroidia	Bacteroidales	Muribaculaceae	NA	NA
ASV1613	6.69862	-7.57652	0.153559	0.331782	Bacteria	Firmicutes	Clostridia	Clostridiales	Peptostreptococcaceae	NA	NA
ASV224	8.89091	-5.41477	0.153742	0.331813	Bacteria	Firmicutes	Clostridia	Clostridiales	Lachnospiraceae	NA	NA
ASV797	7.04659	-6.32211	0.155151	0.334486	Bacteria	Firmicutes	Clostridia	Clostridiales	Lachnospiraceae	Lachnospiraceae_NK4A136_group	NA
ASV435	7.69131	-5.71996	0.15656	0.337153	Bacteria	Firmicutes	Clostridia	Clostridiales	Lachnospiraceae	Lachnoclostridium	NA
ASV1943	6.69775	-7.58104	0.156848	0.337403	Bacteria	Bacteroidetes	Bacteroidia	Bacteroidales	Muribaculaceae	NA	NA
ASV1248	6.74976	-7.23284	0.157104	0.337448	Bacteria	Firmicutes	Clostridia	Clostridiales	Lachnospiraceae	NA	NA
ASV915	6.97352	-6.6598	0.157212	0.337448	Bacteria	Firmicutes	Clostridia	Clostridiales	Ruminococcaceae	Harryflintia	NA
ASV1940	6.69013	-7.74539	0.158795	0.340274	Bacteria	Bacteroidetes	Bacteroidia	Bacteroidales	Muribaculaceae	NA	NA
ASV1338	6.75876	-7.12538	0.158876	0.340274	Bacteria	Firmicutes	Clostridia	Clostridiales	Lachnospiraceae	NA	NA
ASV691	7.26088	-6.24587	0.159879	0.34205	Bacteria	Firmicutes	Clostridia	Clostridiales	Ruminococcaceae	Oscillibacter	NA
ASV1837	6.71386	-7.32459	0.160271	0.342516	Bacteria	Firmicutes	Clostridia	Clostridiales	Lachnospiraceae	NA	NA
ASV74	8.68794	-5.92633	0.161753	0.345308	Bacteria	Firmicutes	Clostridia	Clostridiales	Lachnospiraceae	Lachnospiraceae_NK4A136_group	NA
ASV597	6.9708	-6.72929	0.16265	0.346845	Bacteria	Firmicutes	Clostridia	Clostridiales	Lachnospiraceae	Lachnoclostridium	NA
ASV1375	6.75311	-7.20403	0.163078	0.346957	Bacteria	Firmicutes	Clostridia	Clostridiales	Lachnospiraceae	Lachnospiraceae_UCG-001	NA
ASV987	6.89269	-6.65348	0.163179	0.346957	Bacteria	Firmicutes	Clostridia	Clostridiales	Lachnospiraceae	NA	NA
ASV1662	6.72657	-7.31779	0.163232	0.346957	Bacteria	Bacteroidetes	Bacteroidia	Bacteroidales	NA	NA	NA
ASV1532	6.73039	-7.21488	0.163448	0.34704	Bacteria	Proteobacteria	Gammaproteobacteria	Betaproteobacteriales	Burkholderiaceae	Delftia	NA
ASV770	7.04804	-6.6798	0.163756	0.347319	Bacteria	Firmicutes	Clostridia	Clostridiales	Lachnospiraceae	Lachnospiraceae_NK4A136_group	NA
ASV1376	6.77225	-7.05672	0.165923	0.35139	Bacteria	Bacteroidetes	Bacteroidia	Bacteroidales	NA	NA	NA
ASV662	7.18614	-6.3843	0.166132	0.35139	Bacteria	Firmicutes	Clostridia	Clostridiales	Ruminococcaceae	Ruminiclostridium_9	NA
ASV137	9.16611	-5.42334	0.166213	0.35139	Bacteria	Firmicutes	Clostridia	Clostridiales	Lachnospiraceae	NA	NA
ASV484	7.53461	-5.85145	0.167988	0.354763	Bacteria	Firmicutes	Clostridia	Clostridiales	Lachnospiraceae	NA	NA
ASV1420	6.74597	-7.22641	0.168842	0.356116	Bacteria	Firmicutes	Clostridia	Clostridiales	Lachnospiraceae	28-4	NA
ASV652	7.08171	-6.55689	0.168992	0.356116	Bacteria	Firmicutes	Erysipelotrichia	Erysipelotrichales	Erysipelotrichaceae	Turicibacter	NA
ASV1417	6.70292	-7.66406	0.169577	0.356966	Bacteria	Proteobacteria	Gammaproteobacteria	Enterobacteriales	Enterobacteriaceae	NA	NA
ASV1322	6.80768	-7.12283	0.169865	0.357058	Bacteria	Firmicutes	Clostridia	Clostridiales	Ruminococcaceae	Butyricicoccus	NA
ASV1198	6.77393	-7.02485	0.169984	0.357058	Bacteria	Firmicutes	Clostridia	Clostridiales	Ruminococcaceae	NA	NA
ASV1818	6.71046	-7.53016	0.170674	0.358124	Bacteria	Bacteroidetes	Bacteroidia	Bacteroidales	Porphyromonadaceae	NA	NA
ASV1741	6.71467	-7.47447	0.171073	0.358578	Bacteria	Firmicutes	Clostridia	Clostridiales	Lachnospiraceae	NA	NA
ASV799	7.06171	-6.41142	0.171981	0.360096	Bacteria	Bacteroidetes	Bacteroidia	Bacteroidales	Muribaculaceae	NA	NA
ASV377	7.69191	-6.16255	0.173757	0.363429	Bacteria	Firmicutes	Clostridia	Clostridiales	Lachnospiraceae	Lachnospiraceae_UCG-001	NA
ASV718	7.12862	-6.36729	0.176118	0.367973	Bacteria	Firmicutes	Clostridia	Clostridiales	Clostridiales_vadinBB60_group	NA	NA
ASV1490	6.7469	-7.24534	0.178625	0.372815	Bacteria	Firmicutes	Clostridia	Clostridiales	Ruminococcaceae	NA	NA
ASV609	7.33757	-6.013	0.179068	0.373285	Bacteria	Firmicutes	Clostridia	Clostridiales	Ruminococcaceae	Intestinimonas	NA
ASV1528	6.73246	-7.3438	0.179295	0.373285	Bacteria	Firmicutes	Clostridia	Clostridiales	Lachnospiraceae	NA	NA
ASV1320	6.77895	-7.09208	0.17942	0.373285	Bacteria	Firmicutes	Clostridia	Clostridiales	Ruminococcaceae	NA	NA
ASV1107	6.80889	-7.07935	0.179838	0.373759	Bacteria	Firmicutes	Clostridia	Clostridiales	Clostridiales_vadinBB60_group	NA	NA
ASV924	6.96014	-6.54847	0.180789	0.375338	Bacteria	Bacteroidetes	Bacteroidia	Bacteroidales	Rikenellaceae	Alistipes	NA
ASV621	7.22425	-6.24381	0.181271	0.375571	Bacteria	Firmicutes	Clostridia	Clostridiales	Lachnospiraceae	NA	NA
ASV942	7.01909	-6.30957	0.181284	0.375571	Bacteria	Bacteroidetes	Bacteroidia	Bacteroidales	Muribaculaceae	NA	NA
ASV1782	6.70705	-7.61294	0.181608	0.375757	Bacteria	Firmicutes	Clostridia	Clostridiales	Ruminococcaceae	NA	NA
ASV807	6.99009	-6.5542	0.181756	0.375757	Bacteria	Firmicutes	Clostridia	Clostridiales	Lachnospiraceae	Lachnoclostridium	NA
ASV1875	6.69775	-7.66295	0.182558	0.376645	Bacteria	Bacteroidetes	Bacteroidia	Bacteroidales	NA	NA	NA
ASV303	8.21763	-5.67808	0.182589	0.376645	Bacteria	Firmicutes	Clostridia	Clostridiales	Ruminococcaceae	Flavonifractor	NA
ASV963	6.93207	-6.56318	0.182761	0.376645	Bacteria	Actinobacteria	Coriobacteriia	Coriobacteriales	Eggerthellaceae	Enterorhabdus	NA
ASV1770	6.70624	-7.69637	0.184325	0.379471	Bacteria	Bacteroidetes	Bacteroidia	NA	NA	NA	NA
ASV1301	6.73667	-7.39128	0.184654	0.379528	Bacteria	Firmicutes	Clostridia	Clostridiales	Lachnospiraceae	Lactonifactor	NA
ASV314	8.3729	-5.61717	0.18474	0.379528	Bacteria	Firmicutes	Clostridia	Clostridiales	Lachnospiraceae	NA	NA
ASV466	7.53726	-5.90927	0.185392	0.380469	Bacteria	Firmicutes	Clostridia	Clostridiales	Lachnospiraceae	Lachnospiraceae_UCG-006	NA
ASV290	8.53255	-5.60054	0.187927	0.385265	Bacteria	Tenericutes	Mollicutes	Mollicutes_RF39	NA	NA	NA
ASV1323	6.73649	-7.22701	0.188121	0.385265	Bacteria	Bacteroidetes	Bacteroidia	Sphingobacteriales	Sphingobacteriaceae	Sphingobacterium	multivorum
ASV1619	6.72149	-7.50016	0.188521	0.385362	Bacteria	Bacteroidetes	Bacteroidia	Bacteroidales	Porphyromonadaceae	NA	NA
ASV1499	6.74349	-7.36185	0.188561	0.385362	Bacteria	Firmicutes	Clostridia	Clostridiales	Lachnospiraceae	NA	NA
ASV1407	6.74938	-7.23527	0.190855	0.389647	Bacteria	Firmicutes	Clostridia	Clostridiales	NA	NA	NA
ASV1543	6.71554	-7.48771	0.191108	0.389757	Bacteria	Firmicutes	Clostridia	Clostridiales	Lachnospiraceae	Lachnospiraceae_NK4A136_group	NA
ASV1965	6.69013	-7.88747	0.1915	0.390152	Bacteria	Firmicutes	Erysipelotrichia	Erysipelotrichales	Erysipelotrichaceae	Faecalibaculum	NA
ASV1370	6.77215	-7.19252	0.192426	0.391633	Bacteria	Bacteroidetes	Bacteroidia	Bacteroidales	Muribaculaceae	NA	NA
ASV1873	6.69353	-7.79295	0.192942	0.391934	Bacteria	Firmicutes	Clostridia	Clostridiales	Lachnospiraceae	Acetatifactor	NA
ASV1960	6.69013	-7.83237	0.192974	0.391934	Bacteria	Firmicutes	Clostridia	Clostridiales	Ruminococcaceae	Oscillospira	NA
ASV1457	6.76209	-7.15977	0.19369	0.392345	Bacteria	Firmicutes	Clostridia	Clostridiales	Ruminococcaceae	NA	NA
ASV1642	6.71846	-7.49885	0.193695	0.392345	Bacteria	Bacteroidetes	Bacteroidia	Bacteroidales	NA	NA	NA
ASV1729	6.72229	-7.50236	0.193775	0.392345	Bacteria	Bacteroidetes	NA	NA	NA	NA	NA
ASV1928	6.69775	-7.75632	0.194027	0.392451	Bacteria	Firmicutes	Clostridia	Clostridiales	Ruminococcaceae	Ruminiclostridium	NA
ASV975	6.77836	-7.15638	0.194262	0.392522	Bacteria	Firmicutes	Clostridia	Clostridiales	Lachnospiraceae	Lachnoclostridium	NA
ASV352	8.0592	-5.74404	0.195079	0.393439	Bacteria	Firmicutes	Clostridia	Clostridiales	Ruminococcaceae	Oscillibacter	NA
ASV838	6.744	-7.45234	0.195117	0.393439	Bacteria	Proteobacteria	Gammaproteobacteria	Enterobacteriales	Enterobacteriaceae	Escherichia/Shigella	NA
ASV1199	6.78035	-7.20417	0.195518	0.393746	Bacteria	Firmicutes	Clostridia	Clostridiales	Lachnospiraceae	NA	NA
ASV868	6.97599	-6.50938	0.19567	0.393746	Bacteria	Bacteroidetes	Bacteroidia	Bacteroidales	Rikenellaceae	Alistipes	NA
ASV1917	6.68845	-7.89725	0.196392	0.394793	Bacteria	Bacteroidetes	Bacteroidia	Bacteroidales	Muribaculaceae	NA	NA
ASV875	6.9995	-6.52855	0.198794	0.398827	Bacteria	Bacteroidetes	Bacteroidia	Bacteroidales	Muribaculaceae	NA	NA
ASV628	6.69267	-7.81263	0.198804	0.398827	Bacteria	Firmicutes	Clostridia	Clostridiales	Ruminococcaceae	Ruminococcaceae_UCG-014	NA
ASV1112	6.8014	-7.02131	0.199682	0.40018	Bacteria	Firmicutes	Clostridia	Clostridiales	Lachnospiraceae	Lachnospiraceae_NK4A136_group	NA
ASV1493	6.73333	-7.37392	0.200278	0.400643	Bacteria	Firmicutes	Clostridia	Clostridiales	Lachnospiraceae	NA	NA
ASV1821	6.69862	-7.75712	0.200519	0.400643	Bacteria	Bacteroidetes	Bacteroidia	Bacteroidales	Muribaculaceae	CAG-873	NA
ASV1133	6.81707	-7.03828	0.200526	0.400643	Bacteria	Bacteroidetes	Bacteroidia	Bacteroidales	Muribaculaceae	NA	NA
ASV120	9.90394	-5.55804	0.200817	0.400818	Bacteria	Firmicutes	Clostridia	Clostridiales	Ruminococcaceae	Oscillibacter	NA
ASV1819	6.69862	-7.75392	0.201176	0.40092	Bacteria	Firmicutes	Clostridia	Clostridiales	Lachnospiraceae	A2	NA
ASV1347	6.75874	-7.20678	0.201277	0.40092	Bacteria	Firmicutes	Clostridia	Clostridiales	Ruminococcaceae	Pseudoflavonifractor	NA
ASV1436	6.75955	-7.30037	0.202708	0.403363	Bacteria	Bacteroidetes	Bacteroidia	Bacteroidales	Muribaculaceae	NA	NA
ASV1036	6.81103	-7.06172	0.205649	0.408801	Bacteria	Firmicutes	Clostridia	Clostridiales	Lachnospiraceae	Lachnospiraceae_NK4A136_group	NA
ASV1579	6.71132	-7.59727	0.205899	0.408884	Bacteria	Firmicutes	Clostridia	Clostridiales	Ruminococcaceae	Intestinimonas	NA
ASV1476	6.699	-7.83619	0.206146	0.408959	Bacteria	Proteobacteria	Gammaproteobacteria	Enterobacteriales	Enterobacteriaceae	NA	NA
ASV1109	6.80867	-7.00938	0.206776	0.409703	Bacteria	Firmicutes	Clostridia	Clostridiales	Ruminococcaceae	Ruminiclostridium_5	NA
ASV12	12.3868	-5.692	0.206938	0.409703	Bacteria	Firmicutes	Erysipelotrichia	Erysipelotrichales	Erysipelotrichaceae	Turicibacter	NA
ASV1245	6.79172	-7.21624	0.208416	0.412214	Bacteria	Firmicutes	Clostridia	Clostridiales	Christensenellaceae	NA	NA
ASV1231	6.77431	-7.16859	0.208657	0.412276	Bacteria	Firmicutes	Clostridia	Clostridiales	Lachnospiraceae	NA	NA
ASV1848	6.69013	-7.95705	0.209929	0.414373	Bacteria	NA	NA	NA	NA	NA	NA
ASV424	7.86799	-5.89174	0.211052	0.415971	Bacteria	Firmicutes	Clostridia	Clostridiales	Ruminococcaceae	NA	NA
ASV928	6.98186	-6.60987	0.211162	0.415971	Bacteria	Firmicutes	Clostridia	Clostridiales	Ruminococcaceae	Ruminiclostridium_9	NA
ASV1626	6.71975	-7.63118	0.211567	0.416349	Bacteria	NA	NA	NA	NA	NA	NA
ASV1140	6.80087	-7.25797	0.212177	0.416396	Bacteria	Firmicutes	Clostridia	Clostridiales	Lachnospiraceae	Lachnospiraceae_NK4A136_group	NA
ASV1682	6.69938	-7.85391	0.212273	0.416396	Bacteria	Bacteroidetes	Bacteroidia	Bacteroidales	NA	NA	NA
ASV1364	6.73333	-7.41667	0.212314	0.416396	Bacteria	Firmicutes	Erysipelotrichia	Erysipelotrichales	Erysipelotrichaceae	Turicibacter	NA
ASV921	6.85455	-7.08274	0.212438	0.416396	Bacteria	Firmicutes	Clostridia	Clostridiales	Ruminococcaceae	Ruminococcaceae_UCG-014	NA
ASV882	6.99791	-6.38462	0.213108	0.417027	Bacteria	Firmicutes	Clostridia	Clostridiales	Family_XIII	NA	NA
ASV1603	6.72149	-7.56404	0.213256	0.417027	Bacteria	Firmicutes	Clostridia	Clostridiales	Lachnospiraceae	NA	NA
ASV1459	6.75614	-7.31828	0.213545	0.417027	Bacteria	Bacteroidetes	Bacteroidia	Bacteroidales	Muribaculaceae	CAG-873	NA
ASV443	7.65461	-6.06517	0.21361	0.417027	Bacteria	Firmicutes	Clostridia	Clostridiales	Ruminococcaceae	Ruminiclostridium	NA
ASV731	7.09114	-6.46515	0.214262	0.417885	Bacteria	Firmicutes	Clostridia	Clostridiales	Clostridiales_vadinBB60_group	NA	NA
ASV822	7.04408	-6.5832	0.216426	0.421687	Bacteria	Firmicutes	Clostridia	Clostridiales	Lachnospiraceae	NA	NA
ASV1765	6.70116	-7.76144	0.217327	0.422734	Bacteria	Bacteroidetes	Bacteroidia	Bacteroidales	NA	NA	NA
ASV360	7.9446	-5.87968	0.217483	0.422734	Bacteria	Firmicutes	Clostridia	Clostridiales	Lachnospiraceae	NA	NA
ASV1284	6.78534	-7.16168	0.217796	0.422734	Bacteria	Bacteroidetes	Bacteroidia	Bacteroidales	NA	NA	NA
ASV98	9.85946	-5.63294	0.217824	0.422734	Bacteria	Firmicutes	Clostridia	Clostridiales	Lachnospiraceae	NA	NA
ASV1106	6.78368	-7.30716	0.218263	0.423167	Bacteria	Firmicutes	Erysipelotrichia	Erysipelotrichales	Erysipelotrichaceae	NA	NA
ASV1670	6.71721	-7.65476	0.218697	0.423303	Bacteria	Bacteroidetes	Bacteroidia	Bacteroidales	NA	NA	NA
ASV1715	6.69013	-7.98513	0.218804	0.423303	Bacteria	Proteobacteria	Gammaproteobacteria	Enterobacteriales	Enterobacteriaceae	Escherichia/Shigella	NA
ASV499	7.51439	-6.44393	0.218979	0.423303	Bacteria	Firmicutes	Clostridia	Clostridiales	Lachnospiraceae	Lachnospiraceae_UCG-006	NA
ASV1182	6.78956	-7.22033	0.220537	0.425895	Bacteria	Firmicutes	Clostridia	Clostridiales	Lachnospiraceae	Lachnoclostridium	NA
ASV1650	6.72354	-7.70929	0.221151	0.426661	Bacteria	Firmicutes	Clostridia	Clostridiales	Lachnospiraceae	NA	NA
ASV380	8.04732	-5.8648	0.221951	0.427779	Bacteria	Firmicutes	Clostridia	Clostridiales	Lachnospiraceae	GCA-900066575	NA
ASV1434	6.73246	-7.59504	0.222166	0.427779	Bacteria	Firmicutes	Clostridia	Clostridiales	Lachnospiraceae	NA	NA
ASV1187	6.78624	-7.18377	0.222786	0.428551	Bacteria	Firmicutes	Clostridia	Clostridiales	Lachnospiraceae	NA	NA
ASV586	7.34042	-6.13943	0.223294	0.429108	Bacteria	Firmicutes	Clostridia	Clostridiales	Ruminococcaceae	Anaerotruncus	NA
ASV1308	6.69099	-7.94953	0.223791	0.429621	Bacteria	Firmicutes	Clostridia	Clostridiales	Ruminococcaceae	Ruminococcaceae_UCG-014	NA
ASV635	6.68845	-7.9968	0.223998	0.429621	Bacteria	Proteobacteria	Gammaproteobacteria	Pseudomonadales	Pseudomonadaceae	Pseudomonas	NA
ASV257	8.77862	-5.70887	0.225015	0.431151	Bacteria	Firmicutes	Clostridia	Clostridiales	Ruminococcaceae	Ruminococcaceae_UCG-010	NA
ASV123	9.00698	-5.68609	0.226027	0.432122	Bacteria	Firmicutes	Clostridia	Clostridiales	Lachnospiraceae	Lachnospiraceae_NK4A136_group	NA
ASV573	7.44781	-6.11729	0.226106	0.432122	Bacteria	Firmicutes	Clostridia	Clostridiales	Ruminococcaceae	Intestinimonas	NA
ASV1342	6.77399	-7.33399	0.226182	0.432122	Bacteria	Firmicutes	Clostridia	Clostridiales	Ruminococcaceae	NA	NA
ASV978	6.96233	-6.70051	0.226566	0.432254	Bacteria	Firmicutes	Clostridia	Clostridiales	Ruminococcaceae	Ruminiclostridium_9	NA
ASV569	7.24411	-6.60242	0.226691	0.432254	Bacteria	Firmicutes	Clostridia	Clostridiales	Clostridiales_vadinBB60_group	NA	NA
ASV363	7.98438	-5.89937	0.228467	0.433967	Bacteria	Firmicutes	Clostridia	Clostridiales	Lachnospiraceae	Lachnospiraceae_UCG-006	NA
ASV413	7.97568	-5.90473	0.228673	0.433967	Bacteria	Firmicutes	Clostridia	Clostridiales	Lachnospiraceae	GCA-900066575	NA
ASV1101	6.82588	-7.10312	0.2288	0.433967	Bacteria	Firmicutes	Bacilli	Lactobacillales	NA	NA	NA
ASV914	6.96954	-6.61479	0.22883	0.433967	Bacteria	Bacteroidetes	Bacteroidia	Bacteroidales	Rikenellaceae	Alistipes	NA
ASV599	7.06371	-6.79147	0.228914	0.433967	Bacteria	Firmicutes	Clostridia	Clostridiales	Ruminococcaceae	Ruminococcaceae_UCG-014	NA
ASV753	6.71006	-7.61827	0.228916	0.433967	Bacteria	Proteobacteria	Gammaproteobacteria	Enterobacteriales	Enterobacteriaceae	Serratia	NA
ASV1091	6.85591	-7.12583	0.229812	0.435189	Bacteria	Firmicutes	Clostridia	Clostridiales	Lachnospiraceae	NA	NA
ASV1040	6.76063	-7.4633	0.230003	0.435189	Bacteria	Firmicutes	Clostridia	Clostridiales	Lachnospiraceae	Lachnospiraceae_UCG-001	NA
ASV1723	6.71641	-7.66955	0.231937	0.438427	Bacteria	Firmicutes	Clostridia	Clostridiales	Lachnospiraceae	NA	NA
ASV1963	6.69013	-8.02966	0.233289	0.440004	Bacteria	Firmicutes	Clostridia	Clostridiales	NA	NA	NA
ASV1554	6.72992	-7.55162	0.233418	0.440004	Bacteria	Bacteroidetes	Bacteroidia	Bacteroidales	NA	NA	NA
ASV982	6.84366	-7.10694	0.233444	0.440004	Bacteria	Firmicutes	Erysipelotrichia	Erysipelotrichales	Erysipelotrichaceae	Turicibacter	NA
ASV336	8.19911	-5.87025	0.233905	0.440451	Bacteria	Firmicutes	Clostridia	Clostridiales	Lachnospiraceae	Lachnospiraceae_UCG-004	NA
ASV1427	6.75781	-7.3507	0.237007	0.445864	Bacteria	Firmicutes	Clostridia	Clostridiales	Lachnospiraceae	NA	NA
ASV367	8.00133	-5.93456	0.238247	0.447768	Bacteria	Firmicutes	Clostridia	Clostridiales	Lachnospiraceae	NA	NA
ASV1887	6.69353	-7.99102	0.239372	0.44933	Bacteria	Firmicutes	Clostridia	Clostridiales	Lachnospiraceae	A2	NA
ASV1006	6.91128	-6.9112	0.239949	0.44933	Bacteria	Firmicutes	Clostridia	Clostridiales	Lachnospiraceae	NA	NA
ASV1629	6.71808	-7.70265	0.239954	0.44933	Bacteria	Firmicutes	Clostridia	Clostridiales	Lachnospiraceae	UC5-1-2E3	NA
ASV979	6.85286	-7.09616	0.239993	0.44933	Bacteria	Firmicutes	Erysipelotrichia	Erysipelotrichales	Erysipelotrichaceae	Turicibacter	NA
ASV678	7.2474	-6.25635	0.240388	0.44964	Bacteria	Bacteroidetes	Bacteroidia	Bacteroidales	Muribaculaceae	NA	NA
ASV1847	6.69099	-8.0007	0.241214	0.450755	Bacteria	Bacteroidetes	Bacteroidia	Bacteroidales	Muribaculaceae	NA	NA
ASV1061	6.77479	-7.30322	0.241642	0.451127	Bacteria	Cyanobacteria	Oxyphotobacteria	Chloroplast	NA	NA	NA
ASV1538	6.73879	-7.49529	0.243595	0.454341	Bacteria	NA	NA	NA	NA	NA	NA
ASV571	7.06699	-6.8646	0.243978	0.454623	Bacteria	Firmicutes	Clostridia	Clostridiales	Lachnospiraceae	NA	NA
ASV1429	6.72484	-7.62859	0.245639	0.457285	Bacteria	Firmicutes	Clostridia	Clostridiales	Lachnospiraceae	Lachnospiraceae_NK4A136_group	NA
ASV1955	6.69013	-8.07441	0.246841	0.459087	Bacteria	Firmicutes	Erysipelotrichia	Erysipelotrichales	Erysipelotrichaceae	Turicibacter	NA
ASV1066	6.87635	-6.98155	0.24812	0.461029	Bacteria	Firmicutes	Clostridia	Clostridiales	Ruminococcaceae	NA	NA
ASV1936	6.69267	-7.97345	0.249565	0.463276	Bacteria	Bacteroidetes	Bacteroidia	Bacteroidales	Muribaculaceae	CAG-873	NA
ASV1224	6.81198	-7.12509	0.250655	0.464697	Bacteria	Firmicutes	Clostridia	Clostridiales	Lachnospiraceae	NA	NA
ASV692	7.12988	-6.54363	0.250804	0.464697	Bacteria	Firmicutes	Clostridia	Clostridiales	Lachnospiraceae	Lachnospiraceae_UCG-010	NA
ASV1580	6.70254	-7.95317	0.251547	0.465635	Bacteria	Proteobacteria	Gammaproteobacteria	Enterobacteriales	Enterobacteriaceae	Escherichia/Shigella	NA
ASV1958	6.69013	-8.03293	0.25327	0.468383	Bacteria	Bacteroidetes	Bacteroidia	Bacteroidales	Rikenellaceae	NA	NA
ASV57	10.3443	-5.70167	0.253754	0.468835	Bacteria	Firmicutes	Clostridia	Clostridiales	Lachnospiraceae	Lachnospiraceae_NK4A136_group	bacterium
ASV540	7.57274	-6.12169	0.254086	0.469007	Bacteria	Firmicutes	Clostridia	Clostridiales	Ruminococcaceae	Ruminococcaceae_UCG-014	NA
ASV1394	6.74564	-7.55413	0.254487	0.469308	Bacteria	Firmicutes	Clostridia	Clostridiales	Lachnospiraceae	NA	NA
ASV1615	6.71554	-7.7847	0.254806	0.469414	Bacteria	Firmicutes	Clostridia	Clostridiales	Lachnospiraceae	NA	NA
ASV1240	6.7735	-7.27999	0.255023	0.469414	Bacteria	Firmicutes	Clostridia	Clostridiales	Clostridiales_vadinBB60_group	NA	NA
ASV697	7.14674	-6.81572	0.255642	0.470006	Bacteria	Firmicutes	Clostridia	Clostridiales	Lachnospiraceae	Lachnoclostridium	NA
ASV237	6.69267	-8.00112	0.255823	0.470006	Bacteria	Firmicutes	Bacilli	Bacillales	Listeriaceae	Listeria	NA
ASV215	8.92244	-5.77223	0.256331	0.470499	Bacteria	Firmicutes	Clostridia	Clostridiales	Peptococcaceae	NA	NA
ASV1562	6.72738	-7.60052	0.25693	0.471159	Bacteria	Bacteroidetes	Bacteroidia	Bacteroidales	Muribaculaceae	NA	NA
ASV1400	6.68845	-8.12221	0.257775	0.472267	Bacteria	Firmicutes	Clostridia	Clostridiales	Lachnospiraceae	Lachnospiraceae_NK4A136_group	bacterium
ASV1581	6.72657	-7.65266	0.258295	0.472779	Bacteria	Firmicutes	Clostridia	Clostridiales	Ruminococcaceae	NA	NA
ASV877	6.98953	-6.73708	0.259455	0.474234	Bacteria	Firmicutes	Clostridia	Clostridiales	Lachnospiraceae	Lachnospiraceae_NK4A136_group	NA
ASV1775	6.71554	-7.73665	0.259628	0.474234	Bacteria	Firmicutes	Clostridia	Clostridiales	Lachnospiraceae	NA	NA
ASV1481	6.72454	-7.66794	0.259951	0.474234	Bacteria	Firmicutes	Clostridia	Clostridiales	Lachnospiraceae	NA	NA
ASV800	6.91843	-7.33555	0.260056	0.474234	Bacteria	Firmicutes	Clostridia	Clostridiales	Ruminococcaceae	GCA-900066225	NA
ASV1536	6.70364	-7.88371	0.262515	0.478274	Bacteria	Bacteroidetes	Bacteroidia	Bacteroidales	Muribaculaceae	NA	NA
ASV647	7.33827	-6.2417	0.264407	0.481274	Bacteria	Bacteroidetes	Bacteroidia	Bacteroidales	Muribaculaceae	NA	NA
ASV1194	6.79593	-7.27226	0.265014	0.481933	Bacteria	Actinobacteria	Coriobacteriia	Coriobacteriales	Eggerthellaceae	Enterorhabdus	NA
ASV812	7.00664	-6.67661	0.267127	0.485325	Bacteria	Firmicutes	Clostridia	Clostridiales	Ruminococcaceae	Ruminiclostridium	NA
ASV343	6.68845	-8.12646	0.269917	0.489941	Bacteria	Firmicutes	Bacilli	Lactobacillales	Lactobacillaceae	Lactobacillus	NA
ASV1437	6.72484	-7.7305	0.270782	0.491035	Bacteria	Firmicutes	Clostridia	Clostridiales	Clostridiaceae_1	Clostridium_sensu_stricto_4	NA
ASV972	6.85341	-7.06825	0.271019	0.491035	Bacteria	Firmicutes	Clostridia	Clostridiales	Ruminococcaceae	Ruminiclostridium_9	NA
ASV1694	6.70451	-7.8632	0.271813	0.492019	Bacteria	Firmicutes	Clostridia	Clostridiales	Lachnospiraceae	Acetatifactor	NA
ASV1454	6.73841	-7.51487	0.272122	0.492125	Bacteria	Firmicutes	Clostridia	Clostridiales	Lachnospiraceae	Lachnospiraceae_FCS020_group	NA
ASV284	8.37654	-5.94771	0.273047	0.492857	Bacteria	Firmicutes	Clostridia	Clostridiales	Ruminococcaceae	Ruminiclostridium	NA
ASV1329	6.76936	-7.41472	0.273118	0.492857	Bacteria	Bacteroidetes	Bacteroidia	Bacteroidales	Muribaculaceae	CAG-873	NA
ASV750	7.13357	-6.50724	0.27328	0.492857	Bacteria	Firmicutes	Clostridia	Clostridiales	Ruminococcaceae	Candidatus_Soleaferrea	NA
ASV1916	6.69775	-8.02014	0.273743	0.492899	Bacteria	Firmicutes	Erysipelotrichia	Erysipelotrichales	Erysipelotrichaceae	Faecalibaculum	NA
ASV1576	6.71592	-7.78868	0.273805	0.492899	Bacteria	Bacteroidetes	Bacteroidia	Bacteroidales	Muribaculaceae	CAG-873	NA
ASV588	7.42594	-6.40139	0.274651	0.493583	Bacteria	Firmicutes	Clostridia	Clostridiales	Lachnospiraceae	Acetatifactor	NA
ASV708	7.13723	-6.49391	0.274688	0.493583	Bacteria	Firmicutes	Clostridia	Clostridiales	Lachnospiraceae	Lachnospiraceae_FCS020_group	NA
ASV189	9.24474	-5.78191	0.275488	0.494568	Bacteria	Firmicutes	Clostridia	Clostridiales	Clostridiales_vadinBB60_group	NA	NA
ASV458	7.73635	-6.07565	0.276533	0.495991	Bacteria	Firmicutes	Clostridia	Clostridiales	Peptococcaceae	NA	NA
ASV679	7.07471	-6.94397	0.276842	0.496092	Bacteria	Firmicutes	Clostridia	Clostridiales	Lachnospiraceae	NA	NA
ASV252	8.48588	-5.88227	0.278504	0.498615	Bacteria	Firmicutes	Clostridia	Clostridiales	Lachnospiraceae	Lachnospiraceae_NK4A136_group	NA
ASV764	7.18068	-6.44436	0.27949	0.499926	Bacteria	Bacteroidetes	Bacteroidia	Bacteroidales	Muribaculaceae	NA	NA
ASV1241	6.75532	-7.53572	0.280545	0.500973	Bacteria	Firmicutes	Clostridia	Clostridiales	Ruminococcaceae	NA	NA
ASV217	6.69608	-7.98209	0.280586	0.500973	Bacteria	Firmicutes	Bacilli	Bacillales	Staphylococcaceae	Staphylococcus	NA
ASV1551	6.72911	-7.61569	0.281934	0.502724	Bacteria	Bacteroidetes	Bacteroidia	Bacteroidales	Muribaculaceae	NA	NA
ASV1070	6.82418	-7.31077	0.282579	0.502724	Bacteria	Firmicutes	Clostridia	Clostridiales	Clostridiales_vadinBB60_group	NA	NA
ASV966	6.9608	-6.93052	0.282579	0.502724	Bacteria	Firmicutes	Clostridia	Clostridiales	Ruminococcaceae	Ruminiclostridium_9	NA
ASV1867	6.7	-8.00355	0.282643	0.502724	Bacteria	Firmicutes	Bacilli	Lactobacillales	Lactobacillaceae	Lactobacillus	NA
ASV1377	6.72229	-7.72537	0.282846	0.502724	Bacteria	Firmicutes	Clostridia	Clostridiales	Lachnospiraceae	NA	NA
ASV1426	6.74603	-7.48671	0.283555	0.503104	Bacteria	NA	NA	NA	NA	NA	NA
ASV1122	6.79213	-7.40411	0.283572	0.503104	Bacteria	Firmicutes	Clostridia	Clostridiales	Ruminococcaceae	Ruminiclostridium_5	NA
ASV1021	6.88181	-7.10027	0.284542	0.50437	Bacteria	Firmicutes	Clostridia	Clostridiales	Lachnospiraceae	NA	NA
ASV826	6.92008	-7.14965	0.28505	0.504814	Bacteria	Firmicutes	Erysipelotrichia	Erysipelotrichales	Erysipelotrichaceae	Turicibacter	NA
ASV1631	6.71354	-7.88915	0.28563	0.505385	Bacteria	Firmicutes	Clostridia	Clostridiales	Ruminococcaceae	Ruminococcaceae_UCG-014	NA
ASV856	6.98535	-6.86415	0.287191	0.507558	Bacteria	Firmicutes	Clostridia	Clostridiales	Lachnospiraceae	Acetatifactor	NA
ASV119	9.15119	-5.86852	0.287375	0.507558	Bacteria	Firmicutes	Clostridia	Clostridiales	Lachnospiraceae	NA	NA
ASV1915	6.69775	-8.0318	0.287905	0.508036	Bacteria	Bacteroidetes	Bacteroidia	Bacteroidales	NA	NA	NA
ASV989	6.92841	-6.99415	0.288804	0.509165	Bacteria	Actinobacteria	Coriobacteriia	Coriobacteriales	Eggerthellaceae	Enterorhabdus	mucosicola
ASV798	7.14326	-6.51454	0.289858	0.510565	Bacteria	Bacteroidetes	Bacteroidia	Bacteroidales	Muribaculaceae	NA	NA
ASV1441	6.73211	-7.69408	0.290356	0.510984	Bacteria	Firmicutes	Clostridia	Clostridiales	Lachnospiraceae	Lachnospiraceae_NK4A136_group	NA
ASV644	7.15101	-6.97067	0.291017	0.511689	Bacteria	Firmicutes	Clostridia	Clostridiales	Lachnospiraceae	NA	NA
ASV1442	6.74809	-7.61784	0.293086	0.514616	Bacteria	Firmicutes	Clostridia	Clostridiales	Clostridiales_vadinBB60_group	NA	NA
ASV1937	6.69353	-8.17422	0.293205	0.514616	Bacteria	NA	NA	NA	NA	NA	NA
ASV1556	6.70254	-7.99687	0.295294	0.517819	Bacteria	Firmicutes	Clostridia	Clostridiales	Lachnospiraceae	Lachnoclostridium	NA
ASV1479	6.73165	-7.72581	0.295643	0.517969	Bacteria	Firmicutes	Clostridia	Clostridiales	Ruminococcaceae	NA	NA
ASV1717	6.69608	-8.09371	0.296603	0.51873	Bacteria	Firmicutes	Clostridia	Clostridiales	Clostridiaceae_1	NA	NA
ASV1537	6.71679	-7.85872	0.296606	0.51873	Bacteria	Firmicutes	Clostridia	Clostridiales	Ruminococcaceae	Butyricicoccus	NA
ASV208	9.03933	-5.85094	0.2981	0.520878	Bacteria	Firmicutes	Clostridia	Clostridiales	Clostridiales_vadinBB60_group	NA	NA
ASV871	7.0344	-6.83515	0.299753	0.523178	Bacteria	Bacteroidetes	Bacteroidia	Bacteroidales	Muribaculaceae	NA	NA
ASV1925	6.68845	-8.22716	0.299948	0.523178	Bacteria	Firmicutes	Erysipelotrichia	Erysipelotrichales	Erysipelotrichaceae	Faecalibaculum	NA
ASV422	7.96512	-6.08663	0.300729	0.523195	Bacteria	Firmicutes	Clostridia	Clostridiales	Ruminococcaceae	Ruminiclostridium_5	NA
ASV725	7.18017	-6.47037	0.300759	0.523195	Bacteria	Bacteroidetes	Bacteroidia	Bacteroidales	Muribaculaceae	NA	NA
ASV1881	6.69962	-8.09406	0.300836	0.523195	Bacteria	Proteobacteria	Gammaproteobacteria	Enterobacteriales	Enterobacteriaceae	NA	NA
ASV943	6.91705	-7.13871	0.301024	0.523195	Bacteria	Firmicutes	Clostridia	Clostridiales	Lachnospiraceae	NA	NA
ASV1093	6.82265	-7.31187	0.302506	0.525306	Bacteria	Firmicutes	Clostridia	Clostridiales	Lachnospiraceae	Lachnoclostridium	NA
ASV1416	6.74771	-7.6771	0.303284	0.525961	Bacteria	Firmicutes	Clostridia	Clostridiales	Lachnospiraceae	NA	NA
ASV1303	6.78528	-7.47186	0.303419	0.525961	Bacteria	Bacteroidetes	Bacteroidia	Bacteroidales	NA	NA	NA
ASV1379	6.76804	-7.47871	0.304348	0.526944	Bacteria	Bacteroidetes	Bacteroidia	Bacteroidales	NA	NA	NA
ASV1503	6.71386	-7.87782	0.304641	0.526944	Bacteria	Firmicutes	Clostridia	Clostridiales	Lachnospiraceae	NA	NA
ASV1494	6.68845	-8.23757	0.30479	0.526944	Bacteria	Proteobacteria	Gammaproteobacteria	Enterobacteriales	Enterobacteriaceae	NA	NA
ASV1725	6.73204	-7.67327	0.305678	0.527991	Bacteria	Firmicutes	Bacilli	Lactobacillales	NA	NA	NA
ASV606	7.21745	-6.75191	0.307724	0.527991	Bacteria	Firmicutes	Clostridia	Clostridiales	Lachnospiraceae	Lachnospiraceae_FCS020_group	NA
ASV414	7.09806	-7.05769	0.308638	0.527991	Bacteria	Firmicutes	Clostridia	Clostridiales	Ruminococcaceae	Ruminococcaceae_UCG-014	NA
ASV626	7.18626	-6.77101	0.309568	0.527991	Bacteria	Firmicutes	Clostridia	Clostridiales	Ruminococcaceae	Ruminiclostridium	NA
ASV1525	6.73413	-7.74665	0.31001	0.527991	Bacteria	Firmicutes	Clostridia	Clostridiales	Ruminococcaceae	NA	NA
ASV1702	6.69099	-8.16165	0.310532	0.527991	Bacteria	Firmicutes	Clostridia	Clostridiales	Ruminococcaceae	Ruminiclostridium	NA
ASV920	6.95823	-7.00979	0.310595	0.527991	Bacteria	Firmicutes	Clostridia	Clostridiales	Lachnospiraceae	NA	NA
ASV790	7.12126	-6.60856	0.311019	0.527991	Bacteria	Bacteroidetes	Bacteroidia	Bacteroidales	Muribaculaceae	NA	NA
ASV362	7.92854	-6.52698	0.311726	0.527991	Bacteria	Firmicutes	Clostridia	Clostridiales	Lachnospiraceae	Lachnospiraceae_FCS020_group	NA
ASV737	7.06046	-6.789	0.312673	0.527991	Bacteria	Firmicutes	Clostridia	Clostridiales	Clostridiales_vadinBB60_group	NA	NA
ASV1648	6.735	-7.85526	0.312839	0.527991	Bacteria	Actinobacteria	Coriobacteriia	Coriobacteriales	Eggerthellaceae	Adlercreutzia	NA
ASV669	7.16599	-6.53287	0.313581	0.527991	Bacteria	Firmicutes	Clostridia	Clostridiales	Lachnospiraceae	Marvinbryantia	NA
ASV63	11.0843	-5.86801	0.313917	0.527991	Bacteria	Bacteroidetes	Bacteroidia	Bacteroidales	Muribaculaceae	NA	NA
ASV527	7.29398	-6.6014	0.314049	0.527991	Bacteria	Firmicutes	Clostridia	Clostridiales	Clostridiales_vadinBB60_group	NA	NA
ASV1644	6.70878	-7.92362	0.314428	0.527991	Bacteria	Bacteroidetes	Bacteroidia	Bacteroidales	Muribaculaceae	CAG-873	NA
ASV830	7.01548	-6.73597	0.31453	0.527991	Bacteria	Firmicutes	Clostridia	Clostridiales	Lachnospiraceae	Acetatifactor	NA
ASV549	6.91933	-7.19608	0.315121	0.527991	Bacteria	Firmicutes	Clostridia	Clostridiales	Lachnospiraceae	Lachnospiraceae_NK4A136_group	NA
ASV1759	6.71554	-7.86612	0.315677	0.527991	Bacteria	Firmicutes	Bacilli	Lactobacillales	Carnobacteriaceae	NA	NA
ASV1482	6.73204	-7.81726	0.315689	0.527991	Bacteria	Firmicutes	Clostridia	Clostridiales	Lachnospiraceae	UC5-1-2E3	NA
ASV730	6.68845	-8.26858	0.319242	0.527991	Bacteria	Firmicutes	Clostridia	Clostridiales	Lachnospiraceae	Roseburia	NA
ASV1430	6.68845	-8.26858	0.319242	0.527991	Bacteria	Firmicutes	Clostridia	Clostridiales	Ruminococcaceae	Ruminiclostridium_9	NA
ASV1558	6.71132	-7.96567	0.319728	0.527991	Bacteria	Bacteroidetes	Bacteroidia	Bacteroidales	NA	NA	NA
ASV649	7.06755	-6.87822	0.320069	0.527991	Bacteria	Firmicutes	Clostridia	Clostridiales	Ruminococcaceae	Candidatus_Soleaferrea	NA
ASV1589	6.69099	-8.20216	0.321984	0.527991	Bacteria	Bacteroidetes	Bacteroidia	Bacteroidales	NA	NA	NA
ASV686	7.0729	-7.02827	0.322456	0.527991	Bacteria	Firmicutes	Clostridia	Clostridiales	Lachnospiraceae	NA	NA
ASV1489	6.71975	-7.86917	0.324538	0.527991	Bacteria	Firmicutes	Clostridia	Clostridiales	Lachnospiraceae	NA	NA
ASV851	7.07474	-6.77995	0.324569	0.527991	Bacteria	Firmicutes	Clostridia	Clostridiales	Ruminococcaceae	Ruminiclostridium_9	NA
ASV1807	6.69608	-8.12416	0.32537	0.527991	Bacteria	Firmicutes	Erysipelotrichia	Erysipelotrichales	Erysipelotrichaceae	NA	NA
ASV1895	6.69353	-8.17717	0.325781	0.527991	Bacteria	Firmicutes	Clostridia	Clostridiales	Ruminococcaceae	Ruminiclostridium_5	NA
ASV1884	6.69608	-8.18121	0.325784	0.527991	Bacteria	Firmicutes	Clostridia	Clostridiales	Lachnospiraceae	Acetatifactor	NA
ASV654	7.13456	-6.63242	0.327011	0.527991	Bacteria	Firmicutes	Clostridia	Clostridiales	Ruminococcaceae	Ruminiclostridium_9	NA
ASV1466	6.74555	-7.691	0.327802	0.527991	Bacteria	Firmicutes	Clostridia	Clostridiales	Lachnospiraceae	NA	NA
ASV787	6.98995	-7.09815	0.327946	0.527991	Bacteria	Firmicutes	Clostridia	Clostridiales	Lachnospiraceae	Lachnoclostridium	NA
ASV801	7.09603	-6.84003	0.328636	0.527991	Bacteria	Firmicutes	Clostridia	Clostridiales	Lachnospiraceae	Tyzzerella	NA
ASV231	6.68591	-8.30833	0.330265	0.527991	Bacteria	Firmicutes	Bacilli	Bacillales	Bacillaceae	Bacillus	NA
ASV451	6.68591	-8.30833	0.330265	0.527991	Bacteria	Firmicutes	Clostridia	Clostridiales	Lachnospiraceae	Roseburia	NA
ASV818	6.68591	-8.30833	0.330265	0.527991	Bacteria	Firmicutes	Clostridia	Clostridiales	Lachnospiraceae	Lachnospiraceae_NK4A136_group	NA
ASV845	6.68591	-8.30833	0.330265	0.527991	Bacteria	Firmicutes	Clostridia	Clostridiales	Ruminococcaceae	Ruminococcaceae_UCG-014	NA
ASV985	6.68591	-8.30833	0.330265	0.527991	Bacteria	Patescibacteria	Saccharimonadia	Saccharimonadales	Saccharimonadaceae	Candidatus_Saccharimonas	NA
ASV1024	6.68591	-8.30833	0.330265	0.527991	Bacteria	Tenericutes	Mollicutes	Mollicutes_RF39	NA	NA	NA
ASV1037	6.68591	-8.30833	0.330265	0.527991	Bacteria	Proteobacteria	Gammaproteobacteria	Enterobacteriales	Enterobacteriaceae	Salmonella	NA
ASV1057	6.68591	-8.30833	0.330265	0.527991	Bacteria	Firmicutes	Clostridia	Clostridiales	Ruminococcaceae	NA	NA
ASV1073	6.68591	-8.30833	0.330265	0.527991	Bacteria	Firmicutes	Clostridia	Clostridiales	Ruminococcaceae	NA	NA
ASV1088	6.68591	-8.30833	0.330265	0.527991	Bacteria	Bacteroidetes	Bacteroidia	Bacteroidales	Muribaculaceae	NA	NA
ASV1089	6.68591	-8.30833	0.330265	0.527991	Bacteria	Proteobacteria	Gammaproteobacteria	Enterobacteriales	Enterobacteriaceae	Salmonella	NA
ASV1131	6.68591	-8.30833	0.330265	0.527991	Bacteria	Firmicutes	Clostridia	Clostridiales	Peptococcaceae	NA	NA
ASV1150	6.68591	-8.30833	0.330265	0.527991	Bacteria	Firmicutes	Clostridia	Clostridiales	Peptococcaceae	NA	NA
ASV1169	6.68591	-8.30833	0.330265	0.527991	Bacteria	Firmicutes	Clostridia	Clostridiales	Ruminococcaceae	Butyricicoccus	NA
ASV1176	6.68591	-8.30833	0.330265	0.527991	Bacteria	Firmicutes	Clostridia	Clostridiales	Ruminococcaceae	Ruminococcaceae_UCG-014	NA
ASV1184	6.68591	-8.30833	0.330265	0.527991	Bacteria	Firmicutes	Bacilli	Bacillales	Bacillaceae	Bacillus	NA
ASV1202	6.68591	-8.30833	0.330265	0.527991	Bacteria	Firmicutes	Bacilli	Bacillales	Listeriaceae	Listeria	NA
ASV1212	6.68591	-8.30833	0.330265	0.527991	Bacteria	Bacteroidetes	Bacteroidia	Bacteroidales	NA	NA	NA
ASV1217	6.68591	-8.30833	0.330265	0.527991	Bacteria	Firmicutes	Clostridia	Clostridiales	Lachnospiraceae	Lachnospiraceae_UCG-006	NA
ASV1226	6.68591	-8.30833	0.330265	0.527991	Bacteria	Proteobacteria	Gammaproteobacteria	Pseudomonadales	Pseudomonadaceae	Pseudomonas	NA
ASV1232	6.68591	-8.30833	0.330265	0.527991	Bacteria	Actinobacteria	Actinobacteria	Bifidobacteriales	Bifidobacteriaceae	Bifidobacterium	NA
ASV1268	6.68591	-8.30833	0.330265	0.527991	Bacteria	Firmicutes	Erysipelotrichia	Erysipelotrichales	Erysipelotrichaceae	Erysipelatoclostridium	NA
ASV1275	6.68591	-8.30833	0.330265	0.527991	Bacteria	Actinobacteria	Actinobacteria	Bifidobacteriales	Bifidobacteriaceae	Bifidobacterium	NA
ASV1324	6.68591	-8.30833	0.330265	0.527991	Bacteria	Firmicutes	Erysipelotrichia	Erysipelotrichales	Erysipelotrichaceae	Erysipelatoclostridium	NA
ASV1351	6.68591	-8.30833	0.330265	0.527991	Bacteria	Proteobacteria	Gammaproteobacteria	Pseudomonadales	Pseudomonadaceae	Pseudomonas	NA
ASV1399	6.68591	-8.30833	0.330265	0.527991	Bacteria	Firmicutes	Clostridia	Clostridiales	Ruminococcaceae	Ruminiclostridium_9	NA
ASV1401	6.68591	-8.30833	0.330265	0.527991	Bacteria	Proteobacteria	Gammaproteobacteria	Pseudomonadales	Pseudomonadaceae	Pseudomonas	fluorescens
ASV1402	6.68591	-8.30833	0.330265	0.527991	Bacteria	Firmicutes	Clostridia	Clostridiales	Lachnospiraceae	NA	NA
ASV1488	6.68591	-8.30833	0.330265	0.527991	Bacteria	Firmicutes	Bacilli	Bacillales	Bacillaceae	NA	NA
ASV1495	6.68591	-8.30833	0.330265	0.527991	Bacteria	Firmicutes	Clostridia	Clostridiales	Ruminococcaceae	Ruminiclostridium_5	NA
ASV1510	6.68591	-8.30833	0.330265	0.527991	Bacteria	Firmicutes	Clostridia	Clostridiales	Lachnospiraceae	Lachnospiraceae_NK4A136_group	NA
ASV1518	6.68591	-8.30833	0.330265	0.527991	Bacteria	Firmicutes	Clostridia	Clostridiales	Defluviitaleaceae	Defluviitaleaceae_UCG-011	NA
ASV1531	6.68591	-8.30833	0.330265	0.527991	Bacteria	Verrucomicrobia	Verrucomicrobiae	Verrucomicrobiales	Akkermansiaceae	Akkermansia	NA
ASV1567	6.68591	-8.30833	0.330265	0.527991	Bacteria	Bacteroidetes	Bacteroidia	Bacteroidales	Muribaculaceae	NA	NA
ASV1588	6.68591	-8.30833	0.330265	0.527991	Bacteria	Firmicutes	Clostridia	Clostridiales	Lachnospiraceae	NA	NA
ASV1594	6.68591	-8.30833	0.330265	0.527991	Bacteria	Firmicutes	Clostridia	Clostridiales	Defluviitaleaceae	Defluviitaleaceae_UCG-011	NA
ASV1625	6.68591	-8.30833	0.330265	0.527991	Bacteria	Tenericutes	Mollicutes	Mollicutes_RF39	NA	NA	NA
ASV1639	6.68591	-8.30833	0.330265	0.527991	Bacteria	Proteobacteria	Gammaproteobacteria	Enterobacteriales	Enterobacteriaceae	Atlantibacter	NA
ASV1726	6.68591	-8.30833	0.330265	0.527991	Bacteria	Firmicutes	Clostridia	Clostridiales	Ruminococcaceae	Ruminococcaceae_UCG-014	NA
ASV1738	6.68591	-8.30833	0.330265	0.527991	Bacteria	Firmicutes	Clostridia	Clostridiales	Ruminococcaceae	Ruminococcaceae_UCG-014	NA
ASV1757	6.68591	-8.30833	0.330265	0.527991	Bacteria	Bacteroidetes	Bacteroidia	Bacteroidales	NA	NA	NA
ASV1792	6.68591	-8.30833	0.330265	0.527991	Bacteria	Tenericutes	Mollicutes	Mollicutes_RF39	NA	NA	NA
ASV1830	6.68591	-8.30833	0.330265	0.527991	Bacteria	Firmicutes	Clostridia	Clostridiales	Ruminococcaceae	Ruminococcaceae_UCG-014	NA
ASV1843	6.68591	-8.30833	0.330265	0.527991	Bacteria	Bacteroidetes	Bacteroidia	Bacteroidales	Muribaculaceae	CAG-873	NA
ASV1855	6.68591	-8.30833	0.330265	0.527991	Bacteria	Firmicutes	Clostridia	Clostridiales	Ruminococcaceae	Ruminococcaceae_UCG-014	NA
ASV1870	6.68591	-8.30833	0.330265	0.527991	Bacteria	Actinobacteria	Coriobacteriia	Coriobacteriales	Eggerthellaceae	DNF00809	NA
ASV1871	6.68591	-8.30833	0.330265	0.527991	Bacteria	Firmicutes	Clostridia	Clostridiales	Ruminococcaceae	Ruminococcaceae_UCG-014	NA
ASV1902	6.68591	-8.30833	0.330265	0.527991	Bacteria	Firmicutes	Clostridia	Clostridiales	Ruminococcaceae	Ruminococcaceae_UCG-014	NA
ASV1905	6.68591	-8.30833	0.330265	0.527991	Bacteria	Bacteroidetes	Bacteroidia	Bacteroidales	Muribaculaceae	CAG-873	NA
ASV1912	6.68591	-8.30833	0.330265	0.527991	Bacteria	Bacteroidetes	Bacteroidia	Bacteroidales	NA	NA	NA
ASV1919	6.68591	-8.30833	0.330265	0.527991	Bacteria	Firmicutes	Clostridia	Clostridiales	Lachnospiraceae	NA	NA
ASV1946	6.68591	-8.30833	0.330265	0.527991	Bacteria	Firmicutes	Bacilli	Lactobacillales	Lactobacillaceae	Lactobacillus	NA
ASV1953	6.68591	-8.30833	0.330265	0.527991	Bacteria	Firmicutes	Clostridia	Clostridiales	Ruminococcaceae	Ruminococcaceae_UCG-014	NA
ASV1954	6.68591	-8.30833	0.330265	0.527991	Bacteria	Firmicutes	Clostridia	Clostridiales	Lachnospiraceae	NA	NA
ASV1956	6.68591	-8.30833	0.330265	0.527991	Bacteria	Firmicutes	Clostridia	Clostridiales	Lachnospiraceae	NA	NA
ASV1959	6.68591	-8.30833	0.330265	0.527991	Bacteria	Proteobacteria	Gammaproteobacteria	Betaproteobacteriales	Burkholderiaceae	Parasutterella	NA
ASV1962	6.68591	-8.30833	0.330265	0.527991	Bacteria	Bacteroidetes	Bacteroidia	Bacteroidales	NA	NA	NA
ASV1964	6.68591	-8.30833	0.330265	0.527991	Bacteria	Firmicutes	Bacilli	Bacillales	Staphylococcaceae	NA	NA
ASV312	7.01686	-7.54449	0.330397	0.527991	Bacteria	Firmicutes	Clostridia	Clostridiales	Lachnospiraceae	Lachnospiraceae_UCG-001	NA
ASV64	9.35553	-5.95577	0.330864	0.528306	Bacteria	Firmicutes	Clostridia	Clostridiales	Lachnospiraceae	A2	NA
ASV1069	6.7	-8.01628	0.331424	0.52877	Bacteria	Proteobacteria	Gammaproteobacteria	Enterobacteriales	Enterobacteriaceae	Klebsiella	NA
ASV194	8.86388	-5.95942	0.333082	0.53078	Bacteria	Firmicutes	Clostridia	Clostridiales	Lachnospiraceae	Lachnoclostridium	NA
ASV1627	6.71554	-7.91223	0.333224	0.53078	Bacteria	Bacteroidetes	Bacteroidia	Bacteroidales	NA	NA	NA
ASV650	7.19701	-6.84437	0.333541	0.530855	Bacteria	Firmicutes	Clostridia	Clostridiales	Lachnospiraceae	Lachnospiraceae_NK4A136_group	NA
ASV1179	6.69013	-8.21327	0.334273	0.531588	Bacteria	Bacteroidetes	Bacteroidia	Bacteroidales	Muribaculaceae	NA	NA
ASV1673	6.69775	-8.09827	0.334595	0.531671	Bacteria	Bacteroidetes	Bacteroidia	Bacteroidales	NA	NA	NA
ASV276	8.22116	-6.24661	0.335286	0.532338	Bacteria	Firmicutes	Clostridia	Clostridiales	Ruminococcaceae	Oscillibacter	NA
ASV547	7.5854	-6.32106	0.335896	0.532875	Bacteria	Firmicutes	Clostridia	Clostridiales	Ruminococcaceae	Ruminiclostridium_9	NA
ASV846	7.00165	-6.87419	0.338307	0.534604	Bacteria	Firmicutes	Clostridia	Clostridiales	Lachnospiraceae	Lachnoclostridium	NA
ASV895	6.96348	-7.22705	0.338347	0.534604	Bacteria	Firmicutes	Clostridia	Clostridiales	Lachnospiraceae	Lachnospiraceae_UCG-001	NA
ASV1352	6.68845	-8.30738	0.338619	0.534604	Bacteria	Proteobacteria	Gammaproteobacteria	Enterobacteriales	Enterobacteriaceae	Klebsiella	NA
ASV1530	6.68845	-8.30738	0.338619	0.534604	Bacteria	Firmicutes	Bacilli	Lactobacillales	Enterococcaceae	Enterococcus	NA
ASV1584	6.68845	-8.30738	0.338619	0.534604	Bacteria	Firmicutes	Bacilli	Lactobacillales	Carnobacteriaceae	Isobaculum	NA
ASV1791	6.68845	-8.30738	0.338619	0.534604	Bacteria	Proteobacteria	Gammaproteobacteria	Enterobacteriales	Enterobacteriaceae	NA	NA
ASV865	7.0045	-6.88408	0.339018	0.534805	Bacteria	Bacteroidetes	Bacteroidia	Bacteroidales	Muribaculaceae	NA	NA
ASV899	7.01627	-6.76697	0.339952	0.535848	Bacteria	Bacteroidetes	Bacteroidia	Bacteroidales	Muribaculaceae	NA	NA
ASV1381	6.77566	-7.45085	0.34118	0.53699	Bacteria	Firmicutes	Clostridia	Clostridiales	Ruminococcaceae	Oscillospira	NA
ASV1009	6.89509	-7.36777	0.341224	0.53699	Bacteria	Firmicutes	Clostridia	Clostridiales	Ruminococcaceae	NA	NA
ASV688	6.68845	-8.31452	0.341503	0.536999	Bacteria	Firmicutes	Clostridia	Clostridiales	Lachnospiraceae	Lachnospiraceae_NK4A136_group	NA
ASV1197	6.80278	-7.50976	0.342072	0.537463	Bacteria	Firmicutes	Clostridia	Clostridiales	Lachnospiraceae	NA	NA
ASV1602	6.72824	-7.85472	0.342785	0.537746	Bacteria	Bacteroidetes	Bacteroidia	Bacteroidales	Porphyromonadaceae	NA	NA
ASV1852	6.70624	-8.04417	0.342799	0.537746	Bacteria	Firmicutes	Clostridia	Clostridiales	Lachnospiraceae	NA	NA
ASV905	6.98884	-7.00807	0.345544	0.541455	Bacteria	Bacteroidetes	Bacteroidia	Bacteroidales	Muribaculaceae	NA	NA
ASV1927	6.69099	-8.29798	0.345877	0.541455	Bacteria	Firmicutes	Clostridia	Clostridiales	Ruminococcaceae	NA	NA
ASV1710	6.71808	-7.90617	0.345991	0.541455	Bacteria	Firmicutes	Erysipelotrichia	Erysipelotrichales	Erysipelotrichaceae	Faecalibaculum	NA
ASV1300	6.7929	-7.50621	0.346556	0.541907	Bacteria	Firmicutes	Clostridia	Clostridiales	Ruminococcaceae	Ruminococcaceae_UCG-014	NA
ASV1863	6.69013	-8.25014	0.347479	0.542919	Bacteria	Firmicutes	Clostridia	Clostridiales	Lachnospiraceae	NA	NA
ASV1076	6.88875	-7.51802	0.347811	0.543006	Bacteria	Firmicutes	Clostridia	Clostridiales	Ruminococcaceae	Butyricicoccus	NA
ASV277	8.63911	-6.02562	0.348743	0.544029	Bacteria	Firmicutes	Clostridia	Clostridiales	Lachnospiraceae	NA	NA
ASV1393	6.75912	-7.68477	0.353777	0.551443	Bacteria	Bacteroidetes	Bacteroidia	Bacteroidales	NA	NA	NA
ASV909	7.0469	-6.80091	0.354877	0.552718	Bacteria	Firmicutes	Clostridia	Clostridiales	Ruminococcaceae	Ruminiclostridium_9	NA
ASV1762	6.69099	-8.32418	0.357022	0.555549	Bacteria	Cyanobacteria	Oxyphotobacteria	Chloroplast	NA	NA	NA
ASV1608	6.73204	-7.82921	0.357458	0.555549	Bacteria	Firmicutes	Clostridia	Clostridiales	Ruminococcaceae	NA	NA
ASV417	7.55047	-6.55303	0.357697	0.555549	Bacteria	Firmicutes	Clostridia	Clostridiales	Lachnospiraceae	NA	NA
ASV893	7.00489	-6.80908	0.357825	0.555549	Bacteria	Bacteroidetes	Bacteroidia	Bacteroidales	Muribaculaceae	NA	NA
ASV1866	6.70878	-8.05843	0.359301	0.557399	Bacteria	Firmicutes	Clostridia	Clostridiales	Ruminococcaceae	NA	NA
ASV820	7.11189	-6.70194	0.359794	0.557482	Bacteria	Bacteroidetes	Bacteroidia	Bacteroidales	Muribaculaceae	NA	NA
ASV1439	6.73667	-7.79583	0.360041	0.557482	Bacteria	Firmicutes	Clostridia	Clostridiales	Lachnospiraceae	NA	NA
ASV1707	6.71386	-7.93697	0.360996	0.557482	Bacteria	Firmicutes	Clostridia	Clostridiales	Lachnospiraceae	UC5-1-2E3	NA
ASV695	7.23844	-6.51877	0.361051	0.557482	Bacteria	Bacteroidetes	Bacteroidia	Bacteroidales	Muribaculaceae	NA	NA
ASV1000	6.83182	-7.54784	0.361174	0.557482	Bacteria	Firmicutes	Erysipelotrichia	Erysipelotrichales	Erysipelotrichaceae	Turicibacter	NA
ASV603	7.35047	-6.49168	0.361303	0.557482	Bacteria	Firmicutes	Clostridia	Clostridiales	Ruminococcaceae	Intestinimonas	NA
ASV1799	6.70624	-8.10819	0.361829	0.557482	Bacteria	Bacteroidetes	Bacteroidia	Bacteroidales	NA	NA	NA
ASV1771	6.71132	-8.02131	0.362104	0.557482	Bacteria	Bacteroidetes	Bacteroidia	Bacteroidales	NA	NA	NA
ASV1390	6.76128	-7.72716	0.362111	0.557482	Bacteria	Actinobacteria	Coriobacteriia	Coriobacteriales	Eggerthellaceae	NA	NA
ASV1465	6.69353	-8.24446	0.362329	0.557482	Bacteria	Firmicutes	Clostridia	Clostridiales	Lachnospiraceae	NA	NA
ASV996	6.95693	-6.87061	0.362477	0.557482	Bacteria	Firmicutes	Clostridia	Clostridiales	Family_XIII	Family_XIII_AD3011_group	NA
ASV1785	6.69862	-8.18847	0.363075	0.557766	Bacteria	Firmicutes	Clostridia	Clostridiales	Ruminococcaceae	Ruminococcaceae_UCG-014	NA
ASV591	7.31025	-6.78494	0.363229	0.557766	Bacteria	Firmicutes	Clostridia	Clostridiales	Lachnospiraceae	Lachnospiraceae_FCS020_group	NA
ASV1842	6.70624	-8.09709	0.363908	0.558371	Bacteria	Firmicutes	Clostridia	Clostridiales	Ruminococcaceae	Candidatus_Soleaferrea	NA
ASV1472	6.74896	-7.85288	0.364984	0.559195	Bacteria	Firmicutes	Clostridia	Clostridiales	Lachnospiraceae	NA	NA
ASV1026	6.93541	-7.08163	0.365014	0.559195	Bacteria	Firmicutes	Clostridia	Clostridiales	Ruminococcaceae	Ruminiclostridium_9	NA
ASV268	8.97516	-5.99989	0.365312	0.559215	Bacteria	Tenericutes	Mollicutes	Mollicutes_RF39	NA	NA	NA
ASV310	7.64512	-7.07956	0.366201	0.560139	Bacteria	Firmicutes	Clostridia	Clostridiales	Lachnospiraceae	NA	NA
ASV503	7.4534	-6.65099	0.366808	0.560631	Bacteria	Firmicutes	Clostridia	Clostridiales	Lachnospiraceae	Lachnoclostridium	NA
ASV1096	6.70321	-8.04811	0.367411	0.561116	Bacteria	Proteobacteria	Gammaproteobacteria	Pseudomonadales	Moraxellaceae	Acinetobacter	NA
ASV1773	6.70959	-8.09637	0.368608	0.562506	Bacteria	Firmicutes	Clostridia	Clostridiales	Lachnospiraceae	Lachnospiraceae_UCG-001	NA
ASV911	6.96024	-7.02092	0.370328	0.564556	Bacteria	Bacteroidetes	Bacteroidia	Bacteroidales	Muribaculaceae	NA	NA
ASV1276	6.79248	-7.61689	0.370526	0.564556	Bacteria	Firmicutes	Clostridia	Clostridiales	Lachnospiraceae	NA	NA
ASV1345	6.7774	-7.60241	0.373268	0.568293	Bacteria	Firmicutes	Clostridia	Clostridiales	Lachnospiraceae	GCA-900066575	NA
ASV1174	6.80604	-7.54772	0.375293	0.570934	Bacteria	Firmicutes	Clostridia	Clostridiales	Lachnospiraceae	Tyzzerella_3	NA
ASV87	6.72479	-7.86138	0.375856	0.571178	Bacteria	Bacteroidetes	Bacteroidia	Bacteroidales	Muribaculaceae	NA	NA
ASV1836	6.70878	-7.97039	0.376277	0.571178	Bacteria	Firmicutes	Clostridia	Clostridiales	Ruminococcaceae	NA	NA
ASV361	7.97489	-6.27211	0.376326	0.571178	Bacteria	Firmicutes	Clostridia	Clostridiales	Ruminococcaceae	Oscillibacter	NA
ASV1846	6.7037	-8.13238	0.376927	0.571648	Bacteria	Firmicutes	Clostridia	Clostridiales	Lachnospiraceae	NA	NA
ASV1273	6.77145	-7.68399	0.377666	0.572328	Bacteria	Firmicutes	Clostridia	Clostridiales	Lachnospiraceae	Lactonifactor	NA
ASV1208	6.80095	-7.56723	0.378116	0.572454	Bacteria	Firmicutes	Clostridia	Clostridiales	Lachnospiraceae	NA	NA
ASV602	7.23684	-6.76366	0.378332	0.572454	Bacteria	Firmicutes	Clostridia	Clostridiales	Lachnospiraceae	NA	NA
ASV859	7.04791	-6.7762	0.379411	0.573644	Bacteria	Bacteroidetes	Bacteroidia	Bacteroidales	Muribaculaceae	NA	NA
ASV1064	6.88211	-7.08709	0.379811	0.573807	Bacteria	Firmicutes	Clostridia	Clostridiales	Ruminococcaceae	Ruminiclostridium_9	NA
ASV1800	6.69862	-8.21041	0.381224	0.57525	Bacteria	Firmicutes	Clostridia	Clostridiales	Ruminococcaceae	Ruminococcaceae_UCG-014	NA
ASV548	7.48871	-6.45558	0.381352	0.57525	Bacteria	Firmicutes	Clostridia	Clostridiales	Lachnospiraceae	Lachnospiraceae_FCS020_group	NA
ASV1373	6.77431	-7.63048	0.382528	0.576581	Bacteria	Bacteroidetes	Bacteroidia	Bacteroidales	Muribaculaceae	CAG-873	NA
ASV956	6.93965	-7.06747	0.382881	0.57667	Bacteria	Firmicutes	Clostridia	Clostridiales	Clostridiales_vadinBB60_group	NA	NA
ASV1879	6.69521	-8.2527	0.386366	0.580902	Bacteria	Firmicutes	Clostridia	Clostridiales	Lachnospiraceae	NA	NA
ASV897	6.979	-6.93019	0.386771	0.580902	Bacteria	Bacteroidetes	Bacteroidia	Bacteroidales	Muribaculaceae	NA	NA
ASV1082	6.69353	-8.36844	0.386868	0.580902	Bacteria	Bacteroidetes	Bacteroidia	Bacteroidales	Bacteroidaceae	Bacteroides	NA
ASV585	7.24309	-6.68435	0.387107	0.580902	Bacteria	Firmicutes	Clostridia	Clostridiales	Ruminococcaceae	Ruminiclostridium	NA
ASV304	8.51754	-6.09662	0.387263	0.580902	Bacteria	Firmicutes	Clostridia	Clostridiales	Family_XIII	NA	NA
ASV1288	6.78112	-7.72222	0.387583	0.580902	Bacteria	Firmicutes	Clostridia	Clostridiales	Lachnospiraceae	NA	NA
ASV1597	6.72824	-7.95844	0.387948	0.580902	Bacteria	Bacteroidetes	Bacteroidia	Bacteroidales	Muribaculaceae	NA	NA
ASV1655	6.69708	-8.28052	0.388056	0.580902	Bacteria	Bacteroidetes	Bacteroidia	Bacteroidales	Muribaculaceae	NA	NA
ASV627	7.20542	-6.61332	0.388396	0.580967	Bacteria	Firmicutes	Clostridia	Clostridiales	Lachnospiraceae	Marvinbryantia	NA
ASV1216	6.74387	-7.7801	0.389366	0.581741	Bacteria	Firmicutes	Clostridia	Clostridiales	Lachnospiraceae	NA	NA
ASV1549	6.72484	-7.99026	0.389506	0.581741	Bacteria	Firmicutes	Clostridia	Clostridiales	Clostridiaceae_1	Clostridium_sensu_stricto_1	NA
ASV1267	6.74381	-7.82497	0.392424	0.585654	Bacteria	Firmicutes	Clostridia	Clostridiales	Lachnospiraceae	NA	NA
ASV349	8.23526	-6.17858	0.393053	0.586147	Bacteria	Firmicutes	Clostridia	Clostridiales	Lachnospiraceae	Lachnospiraceae_FCS020_group	NA
ASV1264	6.77814	-7.64351	0.394386	0.587688	Bacteria	Firmicutes	Clostridia	Clostridiales	Lachnospiraceae	NA	NA
ASV664	7.15652	-6.79488	0.395612	0.589066	Bacteria	Firmicutes	Clostridia	Clostridiales	Lachnospiraceae	NA	NA
ASV1600	6.70624	-8.18486	0.39591	0.589066	Bacteria	Firmicutes	Erysipelotrichia	Erysipelotrichales	Erysipelotrichaceae	Faecalibaculum	NA
ASV1680	6.71641	-8.06525	0.397773	0.591389	Bacteria	Bacteroidetes	Bacteroidia	Bacteroidales	Muribaculaceae	CAG-873	NA
ASV163	9.15222	-6.16419	0.398957	0.592701	Bacteria	Firmicutes	Clostridia	Clostridiales	Ruminococcaceae	Oscillibacter	NA
ASV1659	6.72149	-8.00204	0.400494	0.594201	Bacteria	Firmicutes	Erysipelotrichia	Erysipelotrichales	Erysipelotrichaceae	Faecalibaculum	NA
ASV960	6.70216	-8.24384	0.400571	0.594201	Bacteria	Proteobacteria	Gammaproteobacteria	Pseudomonadales	Moraxellaceae	Acinetobacter	NA
ASV294	8.46114	-6.13416	0.402052	0.595947	Bacteria	Firmicutes	Clostridia	Clostridiales	Lachnospiraceae	NA	NA
ASV629	7.22307	-6.67507	0.40388	0.598206	Bacteria	Firmicutes	Clostridia	Clostridiales	Ruminococcaceae	Anaerotruncus	NA
ASV633	7.10098	-7.29345	0.405079	0.599147	Bacteria	Firmicutes	Clostridia	Clostridiales	Ruminococcaceae	Ruminococcaceae_UCG-014	NA
ASV1515	6.7037	-8.19145	0.405126	0.599147	Bacteria	Bacteroidetes	Bacteroidia	Bacteroidales	NA	NA	NA
ASV273	8.09937	-6.50896	0.406504	0.600644	Bacteria	Firmicutes	Clostridia	Clostridiales	Lachnospiraceae	NA	NA
ASV514	7.56238	-6.48072	0.40675	0.600644	Bacteria	Firmicutes	Clostridia	Clostridiales	Lachnospiraceae	Lachnospiraceae_FCS020_group	NA
ASV247	8.7716	-6.08611	0.407212	0.600875	Bacteria	Firmicutes	Clostridia	Clostridiales	Lachnospiraceae	NA	NA
ASV754	7.14706	-6.94644	0.408122	0.601765	Bacteria	Firmicutes	Clostridia	Clostridiales	Lachnospiraceae	NA	NA
ASV464	7.50968	-6.46372	0.409135	0.602807	Bacteria	Firmicutes	Clostridia	Clostridiales	Lachnospiraceae	Roseburia	NA
ASV1095	6.85662	-7.40937	0.409968	0.60352	Bacteria	Firmicutes	Clostridia	Clostridiales	Lachnospiraceae	NA	NA
ASV939	7.01191	-7.07829	0.410234	0.60352	Bacteria	Firmicutes	Clostridia	Clostridiales	Lachnospiraceae	NA	NA
ASV1804	6.70624	-8.13313	0.412487	0.60638	Bacteria	Bacteroidetes	Bacteroidia	Bacteroidales	Rikenellaceae	NA	NA
ASV1175	6.78242	-7.62232	0.413361	0.606985	Bacteria	Firmicutes	Clostridia	Clostridiales	Lachnospiraceae	NA	NA
ASV1269	6.79438	-7.71308	0.413556	0.606985	Bacteria	Firmicutes	Clostridia	Clostridiales	Lachnospiraceae	28-4	NA
ASV1657	6.73246	-7.89885	0.413826	0.606985	Bacteria	Firmicutes	Clostridia	Clostridiales	Lachnospiraceae	Acetatifactor	NA
ASV454	7.46043	-6.72153	0.414423	0.607408	Bacteria	Firmicutes	Clostridia	Clostridiales	Lachnospiraceae	NA	NA
ASV1206	6.82938	-7.43318	0.415078	0.607835	Bacteria	Firmicutes	Erysipelotrichia	Erysipelotrichales	Erysipelotrichaceae	Faecalibaculum	NA
ASV981	6.97532	-7.13906	0.415333	0.607835	Bacteria	Actinobacteria	Coriobacteriia	Coriobacteriales	Eggerthellaceae	Enterorhabdus	NA
ASV673	7.11188	-7.02652	0.416434	0.608992	Bacteria	Firmicutes	Clostridia	Clostridiales	Lachnospiraceae	NA	NA
[truncated: 621 more rows]

## Sheet: Supp Data 4
Supplementary Data 4: Genotype x Age Interaction Effect on ASVs in Females
[truncated: 1,965 more rows]

[truncated: 15 more sheets: Supp Data 5, Supp Data 6, Supp Data 7, Supp Data 8, Supp Data 9, Supp Data 10, Supp Data 11, Supp Data 12, Supp Data 13, Supp Data 14, Supp Data 15, Supp Data 16, Supp Data 17, Supp Data 18, Supp Data 19]
